# Supplementary material for: 2-(4-Methyl­phen­yl)-7-(2-methyl­prop­oxy)-4H-chromen-4-one–6-chloro-2-(4-methyl­phen­yl)-7-(2-methyl­prop­oxy)-4H-chromen-4-one (19/1)
Source: Acta Crystallogr Sect E Struct Rep Online. 2012 Jul 28;68(Pt 8):o2582–3. doi: 10.1107/S1600536812033430 (PMC3415021; doi:10.1107/S1600536812033430)
Supplement: Supplementary file 1 [file e-68-o2582-sup1.cif]

##############################################################################
#                                                                            #
# This CIF contains the data in a paper accepted for publication in          #
# Acta Crystallographica Section E. It conforms to the requirements of       #
# Notes for Authors for Acta Crystallographica Section E, and has been       #
# peer reviewed under the auspices of the IUCr Commission on Journals.       #
#                                                                            #
# Full details of the Crystallographic Information File format               #
# are given in the paper "The Crystallographic Information File (CIF):       #
# a New Standard Archive File for Crystallography" by S. R. Hall, F. H.      #
# Allen and I. D. Brown [Acta Cryst. (1991), A47, 655-685].                  #
#                                                                            #
# The current version of the core CIF dictionary is obtainable from          #
# ftp://ftp.iucr.org/pub/cif_core.dic.                                       #
#                                                                            #
# Software is freely available for graphical display of the structure(s)     #
# in this CIF. For information consult the CIF software page                 #
# http://www.iucr.org/resources/cif/software.                                #
#                                                                            #
# This file may be used for bona fide research purposes within the           #
# scientific community so long as proper attribution is given to the journal # 
# article from which it was obtained.                                        #
#                                                                            #
##############################################################################
data_global
_journal_date_recd_electronic     2012-06-19
_journal_date_accepted     2012-07-24
_journal_name_full     'Acta Crystallographica, Section E'
_journal_year     2012
_journal_volume     68
_journal_issue      8
_journal_page_first     o2582
_journal_page_last     o2583
_journal_paper_category     QO
_journal_paper_doi     10.1107/S1600536812033430
_journal_coeditor_code     TK5116
_publ_contact_author_name     'Dr. Mukesh M. Jotani'
_publ_contact_author_address
;
Physics Department
Bhavan's R.A. College of science
Ahmedabd Gujarat 380 001
India
;
_publ_contact_author_email     'mmjotani@rediffmail.com'
_publ_contact_author_fax     '+91-79-25601314'
_publ_contact_author_phone     '+91-79-25600311'
_publ_section_title
;\
2-(4-Methylphenyl)-7-(2-methylpropoxy)-4<i>H</i>-chromen-4-one--6-chloro-2-(4-\
methylphenyl)-7-(2-methylpropoxy)-4<i>H</i>-chromen-4-one (19/1)
;
loop_
    _publ_author_name
    _publ_author_footnote
    _publ_author_address
    'Vijay M. Barot' ?
;
Department of Chemistry
Smt. S. M. Panchal Science College
Talod
Gujarat 383 215
India
;
    'Mukesh M. Jotani' ?
;
Department of Physics
Bhavan's Sheth R. A. College of Science
Ahmedabad
Gujarat 380 001
India
;
    'Jeshal G. Maheta' ?
;
Department of Chemistry
Smt. S. M. Panchal Science College,
Talod
Gujarat 383 215
India
;
data_I
_chemical_name_systematic
;
2-(4-Methylphenyl)-7-(2-methylpropoxy)-4<i>H</i>-chromen-4-one--
6-chloro-2-(4-methylphenyl)-7-(2-methylpropoxy)-4<i>H</i>-chromen-4-one (19/1)
;
_chemical_name_common     ?
_chemical_formula_moiety     '0.95(C20 H20 O3), 0.05(C20 H19 Cl O3)'
_chemical_formula_sum     'C20 H19.95 Cl0.05 O3'
_chemical_formula_iupac     '0.95C20 H20 O3, 0.05C20 H19 Cl O3'
_chemical_formula_weight     310.19
_chemical_melting_point     ?
_symmetry_cell_setting     triclinic
_symmetry_space_group_name_H-M     'P -1'
_symmetry_space_group_name_Hall     '-P 1'
loop_
    _symmetry_equiv_pos_as_xyz
    'x, y, z'
    '-x, -y, -z'
_cell_length_a     9.0371(2)
_cell_length_b     9.6216(2)
_cell_length_c     11.0308(3)
_cell_angle_alpha     75.171(2)
_cell_angle_beta     65.865(2)
_cell_angle_gamma     69.8330(10)
_cell_volume     814.20(4)
_cell_formula_units_Z     2
_cell_measurement_reflns_used     5339
_cell_measurement_theta_min     3.0
_cell_measurement_theta_max     25.0
_cell_measurement_temperature     293(2)
_exptl_crystal_description     block
_exptl_crystal_colour     colourless
_exptl_crystal_size_max     0.30
_exptl_crystal_size_mid     0.20
_exptl_crystal_size_min     0.20
_exptl_crystal_density_diffrn     1.265
_exptl_crystal_density_meas     ?
_exptl_crystal_density_method     'not measured'
_exptl_crystal_F_000     329.6
_exptl_absorpt_coefficient_mu     0.092
_exptl_absorpt_correction_type     multi-scan
_exptl_absorpt_process_details     '(SADABS; Bruker, 2004)'
_exptl_absorpt_correction_T_min     0.973
_exptl_absorpt_correction_T_max     0.982
_exptl_special_details
;
;
_diffrn_ambient_temperature     293(2)
_diffrn_radiation_type     MoK\a
_diffrn_radiation_wavelength     0.71069
_diffrn_radiation_source     'fine-focus sealed tube'
_diffrn_radiation_monochromator     graphite
_diffrn_measurement_device_type     'Bruker Kappa APEXII CCD'
_diffrn_measurement_method     '\w and \f scan'
_diffrn_detector_area_resol_mean     ?
_diffrn_reflns_number     18174
_diffrn_reflns_av_R_equivalents     0.0262
_diffrn_reflns_av_sigmaI/netI     0.0235
_diffrn_reflns_theta_min     2.28
_diffrn_reflns_theta_max     27.82
_diffrn_reflns_theta_full     25.00
_diffrn_measured_fraction_theta_max     0.995
_diffrn_measured_fraction_theta_full     0.995
_diffrn_reflns_limit_h_min     -11
_diffrn_reflns_limit_h_max     11
_diffrn_reflns_limit_k_min     -12
_diffrn_reflns_limit_k_max     12
_diffrn_reflns_limit_l_min     -14
_diffrn_reflns_limit_l_max     14
_diffrn_standards_number     ?
_diffrn_standards_interval_count     ?
_diffrn_standards_interval_time     ?
_diffrn_standards_decay_%     0
_refine_special_details
;
Refinement of <i>F</i>^2^ against ALL reflections. The weighted <i>R</i>-factor
<i>wR</i> and goodness of fit <i>S</i> are based on <i>F</i>^2^, conventional
<i>R</i>-factors <i>R</i> are based on <i>F</i>, with <i>F</i> set to zero for
negative <i>F</i>^2^. The threshold expression of <i>F</i>^2^ >
\s(<i>F</i>^2^) is used only for calculating <i>R</i>-factors(gt) <i>etc</i>.
and is not relevant to the choice of reflections for refinement.
<i>R</i>-factors based on <i>F</i>^2^ are statistically about twice as large
as those based on <i>F</i>, and <i>R</i>- factors based on ALL data will be
even larger.
;
_reflns_number_total     3847
_reflns_number_gt     2737
_reflns_threshold_expression     I>2\s(I)
_refine_ls_structure_factor_coef     Fsqd
_refine_ls_matrix_type     full
_refine_ls_R_factor_all     0.0692
_refine_ls_R_factor_gt     0.0475
_refine_ls_wR_factor_gt     0.1233
_refine_ls_wR_factor_ref     0.1360
_refine_ls_goodness_of_fit_ref     1.056
_refine_ls_restrained_S_all     1.056
_refine_ls_number_reflns     3847
_refine_ls_number_parameters     219
_refine_ls_number_restraints     0
_refine_ls_hydrogen_treatment     constr
_refine_ls_weighting_scheme     calc
_refine_ls_weighting_details
         'calc w=1/[\s^2^(Fo^2^)+(0.0582P)^2^+0.1669P] where P=(Fo^2^+2Fc^2^)/3'
_atom_sites_solution_hydrogens     geom
_atom_sites_solution_primary     direct
_atom_sites_solution_secondary     difmap
_refine_ls_shift/su_max     0.005
_refine_ls_shift/su_mean     0.000
_refine_diff_density_max     0.336
_refine_diff_density_min     -0.171
_refine_ls_extinction_method     none
_refine_ls_extinction_coef     ?
loop_
    _atom_type_symbol
    _atom_type_description
    _atom_type_scat_dispersion_real
    _atom_type_scat_dispersion_imag
    _atom_type_scat_source
    'C' 'C' 0.0033 0.0016
                         'International Tables Vol C Tables 4.2.6.8 and 6.1.1.4'
    'H' 'H' 0.0000 0.0000
                         'International Tables Vol C Tables 4.2.6.8 and 6.1.1.4'
    'O' 'O' 0.0106 0.0060
                         'International Tables Vol C Tables 4.2.6.8 and 6.1.1.4'
    'Cl' 'Cl' 0.1484 0.1585
                         'International Tables Vol C Tables 4.2.6.8 and 6.1.1.4'
_computing_data_collection     'APEX2 (Bruker, 2004)'
_computing_cell_refinement     'APEX2 and SAINT (Bruker, 2004)'
_computing_data_reduction     'SAINT and XPREP (Bruker, 2004)'
_computing_structure_solution     'SIR92 (Altomare <i>et al.</i>, 1999)'
_computing_structure_refinement     'SHELXL97 (Sheldrick, 2008)'
_computing_molecular_graphics     'PLATON (Spek, 2009)'
_computing_publication_material     'SHELXL97 (Sheldrick, 2008)'
loop_
    _atom_site_type_symbol
    _atom_site_label
    _atom_site_fract_x
    _atom_site_fract_y
    _atom_site_fract_z
    _atom_site_U_iso_or_equiv
    _atom_site_adp_type
    _atom_site_calc_flag
    _atom_site_refinement_flags
    _atom_site_occupancy
    _atom_site_symmetry_multiplicity
    _atom_site_disorder_assembly
    _atom_site_disorder_group
    O O1 0.96616(14) -0.37259(11) 0.75225(11) 0.0496(3) Uani d . 1 1 . .
    O O2 0.73241(16) 0.33677(12) 0.64615(12) 0.0611(3) Uani d . 1 1 . .
    O O3 0.72302(13) 0.01688(10) 0.47020(10) 0.0427(3) Uani d . 1 1 . .
    C C1 0.9533(3) -0.6722(2) 0.8857(2) 0.0753(6) Uani d . 1 1 . .
    H H1B 1.0079 -0.7685 0.9223 0.113 Uiso calc R 1 1 . .
    H H1C 0.8465 -0.6739 0.8881 0.113 Uiso calc R 1 1 . .
    H H1A 0.9360 -0.5981 0.9377 0.113 Uiso calc R 1 1 . .
    C C2 1.0620(2) -0.63483(17) 0.74312(17) 0.0502(4) Uani d . 1 1 . .
    H H2 1.0725 -0.7099 0.6924 0.060 Uiso calc R 1 1 . .
    C C3 1.2383(2) -0.6446(2) 0.7309(3) 0.0807(7) Uani d . 1 1 . .
    H H3C 1.3039 -0.6216 0.6384 0.121 Uiso calc R 1 1 . .
    H H3A 1.2900 -0.7440 0.7645 0.121 Uiso calc R 1 1 . .
    H H3B 1.2327 -0.5746 0.7820 0.121 Uiso calc R 1 1 . .
    C C4 0.9825(2) -0.48407(16) 0.67936(16) 0.0464(4) Uani d . 1 1 . .
    H H4A 1.0526 -0.4655 0.5862 0.056 Uiso calc R 1 1 . .
    H H4B 0.8726 -0.4815 0.6828 0.056 Uiso calc R 1 1 . .
    C C5 0.90580(18) -0.22724(16) 0.70937(15) 0.0412(3) Uani d . 1 1 A .
    C C6 0.9127(2) -0.12487(17) 0.77583(16) 0.0471(4) Uani d . 1 1 . .
    H H6 0.9567 -0.1590 0.8443 0.057 Uiso calc PR 0.9470(18) 1 A 1
    C C7 0.8550(2) 0.02482(17) 0.74021(16) 0.0467(4) Uani d . 1 1 A .
    H H7 0.8601 0.0919 0.7851 0.056 Uiso calc R 1 1 . .
    C C8 0.78841(17) 0.07948(16) 0.63740(14) 0.0398(3) Uani d . 1 1 . .
    C C9 0.78410(17) -0.02488(15) 0.57358(14) 0.0373(3) Uani d . 1 1 A .
    C C10 0.84152(17) -0.17760(15) 0.60726(14) 0.0397(3) Uani d . 1 1 . .
    H H10 0.8369 -0.2447 0.5623 0.048 Uiso calc R 1 1 A .
    C C11 0.72965(19) 0.23849(16) 0.59441(15) 0.0446(4) Uani d . 1 1 A .
    C C12 0.67062(19) 0.27121(16) 0.48452(16) 0.0455(4) Uani d . 1 1 . .
    H H12 0.6314 0.3707 0.4520 0.055 Uiso calc R 1 1 A .
    C C13 0.66968(17) 0.16449(15) 0.42691(15) 0.0406(3) Uani d . 1 1 A .
    C C14 0.61702(18) 0.18806(16) 0.31181(15) 0.0425(3) Uani d . 1 1 . .
    C C15 0.5271(2) 0.32770(17) 0.26928(16) 0.0485(4) Uani d . 1 1 A .
    H H15 0.4986 0.4081 0.3142 0.058 Uiso calc R 1 1 . .
    C C16 0.4797(2) 0.34794(17) 0.16082(17) 0.0507(4) Uani d . 1 1 . .
    H H16 0.4203 0.4427 0.1334 0.061 Uiso calc R 1 1 A .
    C C17 0.5174(2) 0.23220(18) 0.09144(16) 0.0489(4) Uani d . 1 1 A .
    C C18 0.6088(3) 0.09398(19) 0.13338(19) 0.0627(5) Uani d . 1 1 . .
    H H18 0.6381 0.0141 0.0877 0.075 Uiso calc R 1 1 A .
    C C19 0.6579(2) 0.07170(18) 0.24164(19) 0.0587(5) Uani d . 1 1 A .
    H H19 0.7191 -0.0227 0.2678 0.070 Uiso calc R 1 1 . .
    C C20 0.4595(2) 0.2551(2) -0.02344(18) 0.0628(5) Uani d . 1 1 . .
    H H20A 0.5374 0.2937 -0.1039 0.094 Uiso calc R 1 1 A .
    H H20B 0.3498 0.3249 -0.0052 0.094 Uiso calc R 1 1 . .
    H H20C 0.4543 0.1615 -0.0348 0.094 Uiso calc R 1 1 . .
    Cl Cl1 0.9913(10) -0.1791(10) 0.9090(9) 0.060(3) Uani d P 0.0530(18) 1 A 1
loop_
    _atom_site_aniso_label
    _atom_site_aniso_U_11
    _atom_site_aniso_U_22
    _atom_site_aniso_U_33
    _atom_site_aniso_U_12
    _atom_site_aniso_U_13
    _atom_site_aniso_U_23
    O1 0.0659(7) 0.0342(6) 0.0515(7) -0.0061(5) -0.0312(6) -0.0029(5)
    O2 0.0839(9) 0.0380(6) 0.0665(8) -0.0159(6) -0.0280(7) -0.0138(5)
    O3 0.0506(6) 0.0282(5) 0.0497(6) -0.0065(4) -0.0231(5) -0.0029(4)
    C1 0.1004(16) 0.0513(11) 0.0633(12) -0.0210(11) -0.0291(12) 0.0109(9)
    C2 0.0599(10) 0.0339(8) 0.0580(10) -0.0101(7) -0.0277(8) -0.0004(7)
    C3 0.0635(12) 0.0462(10) 0.132(2) -0.0063(9) -0.0503(13) 0.0042(11)
    C4 0.0549(9) 0.0370(8) 0.0483(9) -0.0088(7) -0.0225(7) -0.0050(7)
    C5 0.0415(8) 0.0339(7) 0.0433(8) -0.0072(6) -0.0135(7) -0.0037(6)
    C6 0.0529(9) 0.0455(9) 0.0457(9) -0.0121(7) -0.0212(7) -0.0062(7)
    C7 0.0517(9) 0.0428(9) 0.0487(9) -0.0137(7) -0.0164(7) -0.0121(7)
    C8 0.0381(7) 0.0348(7) 0.0422(8) -0.0108(6) -0.0075(6) -0.0079(6)
    C9 0.0356(7) 0.0344(7) 0.0382(8) -0.0092(6) -0.0102(6) -0.0039(6)
    C10 0.0424(8) 0.0325(7) 0.0428(8) -0.0091(6) -0.0142(7) -0.0055(6)
    C11 0.0455(8) 0.0356(8) 0.0477(9) -0.0117(6) -0.0086(7) -0.0099(6)
    C12 0.0479(9) 0.0287(7) 0.0521(9) -0.0057(6) -0.0146(7) -0.0045(6)
    C13 0.0376(7) 0.0305(7) 0.0459(8) -0.0066(6) -0.0111(6) -0.0021(6)
    C14 0.0424(8) 0.0321(7) 0.0478(9) -0.0083(6) -0.0149(7) -0.0010(6)
    C15 0.0510(9) 0.0331(8) 0.0560(10) -0.0065(7) -0.0190(8) -0.0040(7)
    C16 0.0494(9) 0.0361(8) 0.0589(10) -0.0077(7) -0.0224(8) 0.0062(7)
    C17 0.0473(9) 0.0475(9) 0.0483(9) -0.0161(7) -0.0169(7) 0.0039(7)
    C18 0.0868(13) 0.0410(9) 0.0661(12) -0.0078(9) -0.0392(11) -0.0094(8)
    C19 0.0780(12) 0.0320(8) 0.0685(11) 0.0000(8) -0.0408(10) -0.0060(7)
    C20 0.0691(12) 0.0642(12) 0.0582(11) -0.0207(9) -0.0303(9) 0.0033(9)
    Cl1 0.053(5) 0.061(6) 0.059(5) -0.016(4) -0.016(4) -0.001(4)
_geom_special_details
;
All e.s.d.'s (except the e.s.d. in the dihedral angle between two l.s. planes)
are estimated using the full covariance matrix. The cell e.s.d.'s are taken
into account individually in the estimation of e.s.d.'s in distances, angles
and torsion angles; correlations between e.s.d.'s in cell parameters are only
used when they are defined by crystal symmetry. An approximate (isotropic)
treatment of cell e.s.d.'s is used for estimating e.s.d.'s involving l.s.
planes.
;
loop_
    _geom_bond_atom_site_label_1
    _geom_bond_atom_site_label_2
    _geom_bond_site_symmetry_2
    _geom_bond_distance
    _geom_bond_publ_flag
    O1 C5 . 1.3503(17) ?
    O1 C4 . 1.4333(17) ?
    O2 C11 . 1.2348(17) ?
    O3 C13 . 1.3589(16) ?
    O3 C9 . 1.3762(17) ?
    C1 C2 . 1.503(3) ?
    C1 H1B . 0.9600 ?
    C1 H1C . 0.9600 ?
    C1 H1A . 0.9600 ?
    C2 C4 . 1.513(2) ?
    C2 C3 . 1.514(2) ?
    C2 H2 . 0.9800 ?
    C3 H3C . 0.9600 ?
    C3 H3A . 0.9600 ?
    C3 H3B . 0.9600 ?
    C4 H4A . 0.9700 ?
    C4 H4B . 0.9700 ?
    C5 C10 . 1.379(2) ?
    C5 C6 . 1.401(2) ?
    C6 C7 . 1.364(2) ?
    C6 Cl1 . 1.772(9) ?
    C6 H6 . 0.9300 ?
    C7 C8 . 1.400(2) ?
    C7 H7 . 0.9300 ?
    C8 C9 . 1.3844(19) ?
    C8 C11 . 1.457(2) ?
    C9 C10 . 1.3852(19) ?
    C10 H10 . 0.9300 ?
    C11 C12 . 1.439(2) ?
    C12 C13 . 1.343(2) ?
    C12 H12 . 0.9300 ?
    C13 C14 . 1.470(2) ?
    C14 C19 . 1.383(2) ?
    C14 C15 . 1.386(2) ?
    C15 C16 . 1.377(2) ?
    C15 H15 . 0.9300 ?
    C16 C17 . 1.380(2) ?
    C16 H16 . 0.9300 ?
    C17 C18 . 1.380(2) ?
    C17 C20 . 1.499(2) ?
    C18 C19 . 1.380(2) ?
    C18 H18 . 0.9300 ?
    C19 H19 . 0.9300 ?
    C20 H20A . 0.9600 ?
    C20 H20B . 0.9600 ?
    C20 H20C . 0.9600 ?
loop_
    _geom_angle_atom_site_label_1
    _geom_angle_atom_site_label_2
    _geom_angle_atom_site_label_3
    _geom_angle_site_symmetry_1
    _geom_angle_site_symmetry_3
    _geom_angle
    _geom_angle_publ_flag
    C5 O1 C4 . . 118.87(11) ?
    C13 O3 C9 . . 119.23(11) ?
    C2 C1 H1B . . 109.5 ?
    C2 C1 H1C . . 109.5 ?
    H1B C1 H1C . . 109.5 ?
    C2 C1 H1A . . 109.5 ?
    H1B C1 H1A . . 109.5 ?
    H1C C1 H1A . . 109.5 ?
    C1 C2 C4 . . 112.08(15) ?
    C1 C2 C3 . . 112.10(17) ?
    C4 C2 C3 . . 110.95(14) ?
    C1 C2 H2 . . 107.1 ?
    C4 C2 H2 . . 107.1 ?
    C3 C2 H2 . . 107.1 ?
    C2 C3 H3C . . 109.5 ?
    C2 C3 H3A . . 109.5 ?
    H3C C3 H3A . . 109.5 ?
    C2 C3 H3B . . 109.5 ?
    H3C C3 H3B . . 109.5 ?
    H3A C3 H3B . . 109.5 ?
    O1 C4 C2 . . 107.95(12) ?
    O1 C4 H4A . . 110.1 ?
    C2 C4 H4A . . 110.1 ?
    O1 C4 H4B . . 110.1 ?
    C2 C4 H4B . . 110.1 ?
    H4A C4 H4B . . 108.4 ?
    O1 C5 C10 . . 124.33(13) ?
    O1 C5 C6 . . 115.33(13) ?
    C10 C5 C6 . . 120.34(13) ?
    C7 C6 C5 . . 120.05(14) ?
    C7 C6 Cl1 . . 116.7(3) ?
    C5 C6 Cl1 . . 123.2(3) ?
    C7 C6 H6 . . 120.0 ?
    C5 C6 H6 . . 120.0 ?
    C6 C7 C8 . . 121.26(13) ?
    C6 C7 H7 . . 119.4 ?
    C8 C7 H7 . . 119.4 ?
    C9 C8 C7 . . 117.11(13) ?
    C9 C8 C11 . . 120.11(13) ?
    C7 C8 C11 . . 122.75(13) ?
    O3 C9 C8 . . 121.81(12) ?
    O3 C9 C10 . . 115.07(12) ?
    C8 C9 C10 . . 123.12(13) ?
    C5 C10 C9 . . 118.11(13) ?
    C5 C10 H10 . . 120.9 ?
    C9 C10 H10 . . 120.9 ?
    O2 C11 C12 . . 122.81(14) ?
    O2 C11 C8 . . 123.12(14) ?
    C12 C11 C8 . . 114.06(12) ?
    C13 C12 C11 . . 122.91(13) ?
    C13 C12 H12 . . 118.5 ?
    C11 C12 H12 . . 118.5 ?
    C12 C13 O3 . . 121.86(13) ?
    C12 C13 C14 . . 126.37(13) ?
    O3 C13 C14 . . 111.77(12) ?
    C19 C14 C15 . . 118.04(14) ?
    C19 C14 C13 . . 120.87(13) ?
    C15 C14 C13 . . 121.09(14) ?
    C16 C15 C14 . . 120.31(14) ?
    C16 C15 H15 . . 119.8 ?
    C14 C15 H15 . . 119.8 ?
    C15 C16 C17 . . 122.14(14) ?
    C15 C16 H16 . . 118.9 ?
    C17 C16 H16 . . 118.9 ?
    C16 C17 C18 . . 117.17(15) ?
    C16 C17 C20 . . 121.40(15) ?
    C18 C17 C20 . . 121.43(16) ?
    C19 C18 C17 . . 121.49(16) ?
    C19 C18 H18 . . 119.3 ?
    C17 C18 H18 . . 119.3 ?
    C18 C19 C14 . . 120.84(15) ?
    C18 C19 H19 . . 119.6 ?
    C14 C19 H19 . . 119.6 ?
    C17 C20 H20A . . 109.5 ?
    C17 C20 H20B . . 109.5 ?
    H20A C20 H20B . . 109.5 ?
    C17 C20 H20C . . 109.5 ?
    H20A C20 H20C . . 109.5 ?
    H20B C20 H20C . . 109.5 ?
loop_
    _geom_torsion_atom_site_label_1
    _geom_torsion_atom_site_label_2
    _geom_torsion_atom_site_label_3
    _geom_torsion_atom_site_label_4
    _geom_torsion_site_symmetry_1
    _geom_torsion_site_symmetry_2
    _geom_torsion_site_symmetry_3
    _geom_torsion_site_symmetry_4
    _geom_torsion
    _geom_torsion_publ_flag
    C5 O1 C4 C2 . . . . 176.62(13) ?
    C1 C2 C4 O1 . . . . 62.80(18) ?
    C3 C2 C4 O1 . . . . -63.37(19) ?
    C4 O1 C5 C10 . . . . 7.0(2) ?
    C4 O1 C5 C6 . . . . -172.61(13) ?
    O1 C5 C6 C7 . . . . 179.97(14) ?
    C10 C5 C6 C7 . . . . 0.3(2) ?
    O1 C5 C6 Cl1 . . . . -1.0(4) ?
    C10 C5 C6 Cl1 . . . . 179.3(3) ?
    C5 C6 C7 C8 . . . . -0.1(2) ?
    Cl1 C6 C7 C8 . . . . -179.2(3) ?
    C6 C7 C8 C9 . . . . -0.1(2) ?
    C6 C7 C8 C11 . . . . -178.39(14) ?
    C13 O3 C9 C8 . . . . 1.8(2) ?
    C13 O3 C9 C10 . . . . -177.59(12) ?
    C7 C8 C9 O3 . . . . -179.21(13) ?
    C11 C8 C9 O3 . . . . -0.9(2) ?
    C7 C8 C9 C10 . . . . 0.2(2) ?
    C11 C8 C9 C10 . . . . 178.47(13) ?
    O1 C5 C10 C9 . . . . -179.90(13) ?
    C6 C5 C10 C9 . . . . -0.3(2) ?
    O3 C9 C10 C5 . . . . 179.46(12) ?
    C8 C9 C10 C5 . . . . 0.0(2) ?
    C9 C8 C11 O2 . . . . -179.02(14) ?
    C7 C8 C11 O2 . . . . -0.8(2) ?
    C9 C8 C11 C12 . . . . 0.0(2) ?
    C7 C8 C11 C12 . . . . 178.16(14) ?
    O2 C11 C12 C13 . . . . 179.05(15) ?
    C8 C11 C12 C13 . . . . 0.1(2) ?
    C11 C12 C13 O3 . . . . 0.9(2) ?
    C11 C12 C13 C14 . . . . -177.83(14) ?
    C9 O3 C13 C12 . . . . -1.8(2) ?
    C9 O3 C13 C14 . . . . 177.06(12) ?
    C12 C13 C14 C19 . . . . 164.68(16) ?
    O3 C13 C14 C19 . . . . -14.1(2) ?
    C12 C13 C14 C15 . . . . -14.5(2) ?
    O3 C13 C14 C15 . . . . 166.74(13) ?
    C19 C14 C15 C16 . . . . 0.4(2) ?
    C13 C14 C15 C16 . . . . 179.60(14) ?
    C14 C15 C16 C17 . . . . 0.6(2) ?
    C15 C16 C17 C18 . . . . -1.4(2) ?
    C15 C16 C17 C20 . . . . 177.83(15) ?
    C16 C17 C18 C19 . . . . 1.2(3) ?
    C20 C17 C18 C19 . . . . -178.04(17) ?
    C17 C18 C19 C14 . . . . -0.2(3) ?
    C15 C14 C19 C18 . . . . -0.6(3) ?
    C13 C14 C19 C18 . . . . -179.81(16) ?
loop_
    _geom_hbond_atom_site_label_D
    _geom_hbond_atom_site_label_H
    _geom_hbond_atom_site_label_A
    _geom_hbond_site_symmetry_A
    _geom_hbond_distance_DH
    _geom_hbond_distance_HA
    _geom_hbond_distance_DA
    _geom_hbond_angle_DHA
    _geom_hbond_publ_flag
    C19 H19 O3 . 0.93 2.38 2.702(2) 100 y
    C1 H1A O1 . 0.96 2.58 2.900(2) 100 y
_iucr_refine_instructions_details
;
TITL VJ3 in P-1
CELL  0.71069   9.0371   9.6216  11.0308   75.171   65.865   69.833
ZERR     2.00   0.0002   0.0002   0.0003    0.002    0.002    0.001
LATT   1
SFAC  C    H    O    CL
UNIT  40   39.90   6   0.1
MERG   2
FMAP   2
PLAN   25
SIZE     0.20   0.20   0.30
ACTA    50.00
BOND   $H
CONF
L.S.  10
WGHT    0.058200    0.166900
FVAR       0.78380   0.05297
O1    3    0.966156   -0.372585    0.752247    11.00000    0.06586    0.03416 =
         0.05152   -0.00293   -0.03120   -0.00605
O2    3    0.732407    0.336771    0.646151    11.00000    0.08392    0.03799 =
         0.06654   -0.01375   -0.02803   -0.01592
O3    3    0.723019    0.016877    0.470200    11.00000    0.05064    0.02822 =
         0.04969   -0.00289   -0.02305   -0.00652
C1    1    0.953296   -0.672191    0.885660    11.00000    0.10038    0.05134 =
         0.06330    0.01087   -0.02908   -0.02101
AFIX  33
H1B   2    1.007931   -0.768502    0.922269    11.00000   -1.50000
H1C   2    0.846509   -0.673855    0.888086    11.00000   -1.50000
H1A   2    0.935991   -0.598084    0.937700    11.00000   -1.50000
AFIX   0
C2    1    1.062004   -0.634833    0.743118    11.00000    0.05986    0.03394 =
         0.05799   -0.00044   -0.02769   -0.01006
AFIX  13
H2    2    1.072457   -0.709917    0.692403    11.00000   -1.20000
AFIX   0
C3    1    1.238281   -0.644637    0.730884    11.00000    0.06354    0.04618 =
         0.13164    0.00419   -0.05026   -0.00627
AFIX  33
H3C   2    1.303945   -0.621579    0.638424    11.00000   -1.50000
H3A   2    1.289993   -0.743955    0.764518    11.00000   -1.50000
H3B   2    1.232684   -0.574595    0.781954    11.00000   -1.50000
AFIX   0
C4    1    0.982454   -0.484072    0.679360    11.00000    0.05493    0.03696 =
         0.04826   -0.00501   -0.02254   -0.00883
AFIX  23
H4A   2    1.052598   -0.465549    0.586209    11.00000   -1.20000
H4B   2    0.872556   -0.481484    0.682818    11.00000   -1.20000
AFIX   0
C5    1    0.905802   -0.227244    0.709368    11.00000    0.04147    0.03386 =
         0.04326   -0.00370   -0.01346   -0.00724
C6    1    0.912745   -0.124866    0.775830    11.00000    0.05292    0.04546 =
         0.04574   -0.00616   -0.02118   -0.01207
AFIX  43
H6    2    0.956730   -0.158970    0.844304   -21.00000   -1.20000
AFIX   0
C7    1    0.855048    0.024822    0.740210    11.00000    0.05168    0.04276 =
         0.04875   -0.01215   -0.01636   -0.01372
AFIX  43
H7    2    0.860070    0.091856    0.785074    11.00000   -1.20000
AFIX   0
C8    1    0.788413    0.079476    0.637402    11.00000    0.03810    0.03476 =
         0.04220   -0.00789   -0.00749   -0.01080
C9    1    0.784097   -0.024880    0.573584    11.00000    0.03561    0.03440 =
         0.03823   -0.00390   -0.01021   -0.00925
C10   1    0.841517   -0.177598    0.607264    11.00000    0.04240    0.03251 =
         0.04275   -0.00547   -0.01417   -0.00914
AFIX  43
H10   2    0.836856   -0.244746    0.562311    11.00000   -1.20000
AFIX   0
C11   1    0.729649    0.238492    0.594408    11.00000    0.04554    0.03563 =
         0.04773   -0.00989   -0.00856   -0.01175
C12   1    0.670619    0.271214    0.484519    11.00000    0.04793    0.02873 =
         0.05212   -0.00447   -0.01463   -0.00569
AFIX  43
H12   2    0.631380    0.370686    0.451964    11.00000   -1.20000
AFIX   0
C13   1    0.669684    0.164492    0.426908    11.00000    0.03762    0.03053 =
         0.04594   -0.00213   -0.01114   -0.00664
C14   1    0.617016    0.188065    0.311808    11.00000    0.04236    0.03206 =
         0.04781   -0.00096   -0.01485   -0.00827
C15   1    0.527059    0.327695    0.269283    11.00000    0.05103    0.03310 =
         0.05596   -0.00397   -0.01896   -0.00648
AFIX  43
H15   2    0.498603    0.408064    0.314240    11.00000   -1.20000
AFIX   0
C16   1    0.479658    0.347937    0.160821    11.00000    0.04944    0.03612 =
         0.05893    0.00620   -0.02235   -0.00767
AFIX  43
H16   2    0.420285    0.442712    0.133430    11.00000   -1.20000
AFIX   0
C17   1    0.517369    0.232200    0.091443    11.00000    0.04727    0.04749 =
         0.04827    0.00391   -0.01693   -0.01611
C18   1    0.608830    0.093977    0.133384    11.00000    0.08677    0.04104 =
         0.06613   -0.00942   -0.03918   -0.00784
AFIX  43
H18   2    0.638067    0.014069    0.087650    11.00000   -1.20000
AFIX   0
C19   1    0.657854    0.071699    0.241637    11.00000    0.07804    0.03203 =
         0.06849   -0.00604   -0.04080   -0.00004
AFIX  43
H19   2    0.719128   -0.022747    0.267757    11.00000   -1.20000
AFIX   0
C20   1    0.459509    0.255141   -0.023442    11.00000    0.06911    0.06418 =
         0.05822    0.00326   -0.03029   -0.02067
AFIX 137
H20A  2    0.537395    0.293729   -0.103898    11.00000   -1.50000
H20B  2    0.349755    0.324894   -0.005187    11.00000   -1.50000
H20C  2    0.454323    0.161493   -0.034814    11.00000   -1.50000
AFIX   0
PART    1
CL1   4    0.991290   -0.179110    0.909034    21.00000    0.05270    0.06096 =
         0.05940   -0.00056   -0.01637   -0.01560
HKLF    4
REM  VJ3 in P-1
REM R1 =  0.0475 for   2737 Fo > 4sig(Fo)  and  0.0692 for all   3847 data
REM    219 parameters refined using      0 restraints
END
WGHT      0.0585      0.1680
REM Highest difference peak  0.336,  deepest hole -0.171,  1-sigma level  0.035
Q1    1   0.8771 -0.3166  0.5033  11.00000  0.05    0.34
Q2    1   0.3447  0.2224  0.0154  11.00000  0.05    0.20
Q3    1   0.4183  0.3803 -0.0597  11.00000  0.05    0.18
Q4    1   0.6095  0.2207  0.4850  11.00000  0.05    0.16
Q5    1   1.2818 -0.5639  0.7240  11.00000  0.05    0.15
Q6    1   0.7383  0.2146  0.4226  11.00000  0.05    0.15
Q7    1   0.6831  0.2596  0.5479  11.00000  0.05    0.15
Q8    1   0.7645 -0.1020  0.6179  11.00000  0.05    0.15
Q9    1   0.7835  0.1549  0.5998  11.00000  0.05    0.14
Q10   1   0.4724  0.2771  0.1427  11.00000  0.05    0.14
Q11   1   0.6337  0.1669  0.3763  11.00000  0.05    0.14
Q12   1   1.0342 -0.5652  0.7034  11.00000  0.05    0.14
Q13   1   0.5409  0.1824 -0.1073  11.00000  0.05    0.14
Q14   1   0.7400  0.0288  0.6404  11.00000  0.05    0.13
Q15   1   0.7636 -0.0007  0.5253  11.00000  0.05    0.13
Q16   1   0.8674 -0.1013  0.5584  11.00000  0.05    0.13
Q17   1   0.7637  0.0478  0.7188  11.00000  0.05    0.12
Q18   1   0.8547 -0.1775  0.7776  11.00000  0.05    0.12
Q19   1   0.8300  0.0226  0.5797  11.00000  0.05    0.12
Q20   1   0.5079  0.1690  0.1415  11.00000  0.05    0.12
Q21   1   0.5878  0.1763  0.0937  11.00000  0.05    0.12
Q22   1   1.0185 -0.6000  0.9516  11.00000  0.05    0.12
Q23   1   1.1914 -0.5785  0.8388  11.00000  0.05    0.12
Q24   1   0.8171 -0.2002  0.6921  11.00000  0.05    0.12
Q25   1   0.9324 -0.1680  0.7145  11.00000  0.05    0.12
;
