# Supplementary material for: 2-(4-Methyl­phen­yl)-7-(2-methyl­prop­oxy)-4H-chromen-4-one–6-chloro-2-(4-methyl­phen­yl)-7-(2-methyl­prop­oxy)-4H-chromen-4-one (19/1)
Source: Acta Crystallogr Sect E Struct Rep Online. 2012 Jul 28;68(Pt 8):o2582–3. doi: 10.1107/S1600536812033430 (PMC3415021; doi:10.1107/S1600536812033430)
Supplement: Supplementary file 2 [file e-68-o2582-Isup2.hkl]

#
# h,k,l, Fc-squared, Fo-squared, sigma(Fo-squared) and status flag
#
data_I
_shelx_title ' VJ3 in P-1'
_shelx_refln_list_code          4
_shelx_F_calc_maximum      129.04
_exptl_crystal_F_000       329.60
_reflns_d_resolution_high  0.7615
 
loop_
 _symmetry_equiv_pos_as_xyz
 'x, y, z'
 '-x, -y, -z'
 
_cell_length_a     9.0371
_cell_length_b     9.6216
_cell_length_c    11.0308
_cell_angle_alpha  75.171
_cell_angle_beta   65.865
_cell_angle_gamma  69.833
 
_shelx_F_squared_multiplier     1.000
 
loop_
 _refln_index_h
 _refln_index_k
 _refln_index_l
 _refln_F_squared_calc
 _refln_F_squared_meas
 _refln_F_squared_sigma
 _refln_observed_status
   1   0   0       17.08       15.70      0.67 o
   2   0   0       18.88       15.48      0.35 o
   3   0   0      131.03      132.58      1.42 o
   4   0   0      464.64      460.19      4.19 o
   5   0   0      105.43      101.60      1.30 o
   6   0   0        6.12        7.82      0.58 o
   7   0   0       25.71       25.54      1.22 o
   8   0   0        5.99        4.99      0.96 o
   9   0   0        0.18       -0.45      0.76 o
  10   0   0        0.02       -0.16      0.95 o
 -10   1   0        0.87        0.59      1.07 o
  -9   1   0        0.04       -0.22      0.82 o
  -8   1   0        0.17        0.73      0.80 o
  -7   1   0        1.36        1.63      0.59 o
  -6   1   0        0.08        0.08      0.31 o
  -5   1   0       55.61       56.35      1.03 o
  -4   1   0      491.37      482.80      4.36 o
  -3   1   0      124.29      122.69      1.37 o
  -2   1   0        7.67       13.35      0.34 o
  -1   1   0     1867.30     1813.11     13.70 o
   0   1   0      537.27      399.51      7.65 o
   1   1   0       48.10       48.49      0.43 o
   2   1   0    12307.24    11882.71     81.19 o
   3   1   0      973.21     1004.17      7.64 o
   4   1   0      272.52      278.35      2.67 o
   5   1   0       49.61       41.99      0.85 o
   6   1   0        5.38        5.53      0.50 o
   7   1   0        0.53        1.15      0.43 o
   8   1   0        0.06        0.02      0.60 o
   9   1   0        6.19        6.11      1.08 o
  10   1   0        1.70        0.84      0.97 o
  -9   2   0        0.07       -0.26      0.88 o
  -8   2   0        0.16       -0.64      0.70 o
  -7   2   0        0.58        0.86      0.59 o
  -6   2   0       83.57       83.57      2.50 o
  -5   2   0      122.16      127.47      1.87 o
  -4   2   0        4.86        4.37      0.35 o
  -3   2   0        0.62        1.06      0.21 o
  -2   2   0        1.63        3.17      0.21 o
  -1   2   0       31.66       27.89      0.46 o
   0   2   0     1103.02     1111.91      9.95 o
   1   2   0     2815.40     2719.05     19.60 o
   2   2   0     2686.51     2698.44     18.40 o
   3   2   0       83.48       89.91      0.92 o
   4   2   0        1.31        0.99      0.21 o
   5   2   0      247.99      280.21      3.34 o
   6   2   0       60.56       55.84      1.20 o
   7   2   0       29.18       30.53      0.99 o
   8   2   0        0.26        0.68      0.63 o
   9   2   0       11.95       11.77      1.22 o
  10   2   0        5.05        4.89      1.26 o
  -9   3   0        0.53        1.71      1.81 o
  -8   3   0        0.60        0.52      0.86 o
  -7   3   0        0.27        1.04      0.67 o
  -6   3   0        7.01        6.95      0.83 o
  -5   3   0        3.07        3.08      0.42 o
  -4   3   0      804.51      836.09      7.77 o
  -3   3   0       37.90       43.49      0.84 o
  -2   3   0      111.25      109.52      1.32 o
  -1   3   0       53.59       55.11      0.76 o
   0   3   0     1854.50     1852.68     15.56 o
   1   3   0        0.15        2.18      0.17 o
   2   3   0      243.67      238.12      2.09 o
   3   3   0        1.00        4.42      0.22 o
   4   3   0      327.59      332.75      3.35 o
   5   3   0      311.92      304.12      3.56 o
   6   3   0       47.56       49.94      1.12 o
   7   3   0       13.60       10.65      0.66 o
   8   3   0        1.08        2.13      0.70 o
   9   3   0        9.14       10.21      1.15 o
  10   3   0        0.46        1.43      1.15 o
  -8   4   0        0.01       -0.91      1.43 o
  -7   4   0        7.10        6.66      1.01 o
  -6   4   0       13.53       11.07      1.05 o
  -5   4   0        6.80        9.44      0.90 o
  -4   4   0        1.02        1.10      0.28 o
  -3   4   0       20.69       18.20      0.62 o
  -2   4   0      342.32      383.77      3.81 o
  -1   4   0      767.24      815.06      7.25 o
   0   4   0        4.22        4.94      0.35 o
   1   4   0      146.39      128.02      1.66 o
   2   4   0       16.48       21.17      0.60 o
   3   4   0       36.29       38.49      0.70 o
   4   4   0       12.37       19.41      0.55 o
   5   4   0       34.02       39.02      1.22 o
   6   4   0        1.02        1.21      0.35 o
   7   4   0       78.32       76.68      1.71 o
   8   4   0       26.25       25.24      1.40 o
   9   4   0        1.08        1.76      0.76 o
  10   4   0        1.09        0.62      0.84 o
  -8   5   0        0.44        2.26      1.90 o
  -7   5   0        0.40       -0.02      1.01 o
  -6   5   0        1.23        1.27      0.69 o
  -5   5   0        5.06        4.57      0.77 o
  -4   5   0        8.96        7.77      1.05 o
  -3   5   0        2.73        2.54      0.43 o
  -2   5   0      102.74      110.97      1.96 o
  -1   5   0       23.98       23.22      0.74 o
   0   5   0       62.82       89.14      1.45 o
   1   5   0      259.85      254.54      2.99 o
   2   5   0        0.57        0.52      0.19 o
   3   5   0       11.71       10.07      0.45 o
   4   5   0       18.05       17.59      0.59 o
   5   5   0        1.94        1.51      0.32 o
   6   5   0        0.43        0.84      0.32 o
   7   5   0       19.66       19.25      0.92 o
   8   5   0       21.11       20.02      1.29 o
   9   5   0        2.65        2.91      0.84 o
  10   5   0        5.87        5.24      1.17 o
  -7   6   0       16.89       15.69      2.22 o
  -6   6   0       23.46       25.97      4.00 o
  -5   6   0        7.31        5.06      1.42 o
  -4   6   0       43.40       40.83      1.70 o
  -3   6   0        6.52        5.47      0.62 o
  -2   6   0       18.03       18.66      0.88 o
  -1   6   0       48.89       51.20      1.21 o
   0   6   0      271.70      267.13      3.11 o
   1   6   0       58.75       65.52      1.84 o
   2   6   0       62.42       60.07      1.02 o
   3   6   0        0.07        0.79      0.29 o
   4   6   0       34.01       33.77      0.85 o
   5   6   0       18.28       15.80      0.65 o
   6   6   0        8.88       10.28      0.72 o
   7   6   0        0.03        0.10      0.46 o
   8   6   0       21.70       24.19      1.41 o
   9   6   0        2.05        2.40      0.81 o
  10   6   0       15.57       15.89      1.49 o
  -6   7   0        7.00        8.03      1.71 o
  -5   7   0       14.93       19.35      3.92 o
  -4   7   0       98.92      100.74      4.05 o
  -3   7   0       30.65       26.28      2.10 o
  -2   7   0       51.11       45.71      1.38 o
  -1   7   0       36.24       34.53      1.78 o
   0   7   0      274.61      269.51      4.47 o
   1   7   0        1.49        1.66      0.37 o
   2   7   0       73.02       84.97      1.56 o
   3   7   0       57.74       57.14      1.29 o
   4   7   0        0.86        1.24      0.36 o
   5   7   0        1.35        1.21      0.39 o
   6   7   0        1.88        1.63      0.50 o
   7   7   0       11.58       12.10      0.97 o
   8   7   0        7.43        7.64      1.01 o
   9   7   0        3.06        3.18      0.89 o
  10   7   0        5.17        3.74      1.13 o
  -5   8   0        2.11        3.11      1.33 o
  -4   8   0        0.43       -0.09      0.94 o
  -3   8   0        0.13        0.10      0.95 o
  -2   8   0        5.01        3.85      0.99 o
  -1   8   0       46.48       37.17      1.65 o
   0   8   0       47.92       47.65      1.97 o
   1   8   0       45.28       42.46      1.59 o
   2   8   0       31.99       33.12      1.17 o
   3   8   0       34.19       34.02      1.21 o
   4   8   0      241.78      244.81      4.09 o
   5   8   0      101.18      103.46      2.42 o
   6   8   0       53.34       53.44      2.03 o
   7   8   0        3.85        3.64      1.26 o
   8   8   0        0.00       -0.17      0.68 o
   9   8   0        0.07        0.03      0.82 o
  -4   9   0       10.36       14.20      2.12 o
  -3   9   0        0.27        0.41      1.05 o
  -2   9   0        1.17        0.77      1.08 o
  -1   9   0        1.24        0.68      0.76 o
   0   9   0       13.74       13.74      1.20 o
   1   9   0       35.74       29.64      1.51 o
   2   9   0        0.06        0.26      0.50 o
   3   9   0      198.60      203.23      3.74 o
   4   9   0       59.87       62.09      2.15 o
   5   9   0      143.99      144.72      3.12 o
   6   9   0      255.58      276.15      4.83 o
   7   9   0        1.17        1.32      0.70 o
   8   9   0       55.86       61.30      2.13 o
   9   9   0        2.19       -0.15      0.97 o
  -3  10   0        1.65        0.25      1.17 o
  -2  10   0       14.36       17.75      2.11 o
  -1  10   0        4.05        4.71      1.64 o
   0  10   0       17.21       17.73      1.67 o
   1  10   0        0.96        1.49      0.77 o
   2  10   0       20.23       18.82      1.86 o
   3  10   0        1.02        2.06      0.76 o
   4  10   0       18.81       22.26      1.54 o
   5  10   0      132.08      139.56      3.20 o
   6  10   0       24.17       21.11      1.40 o
   7  10   0       14.79       18.58      1.38 o
   8  10   0       58.98       62.45      3.07 o
  -1  11   0        4.07        4.41      2.23 o
   0  11   0       20.38       23.99      3.58 o
   1  11   0       17.23       28.47      2.62 o
   2  11   0        6.23        4.35      1.01 o
   3  11   0       19.65       19.56      1.57 o
   4  11   0       33.31       27.57      1.80 o
   5  11   0        2.53        2.79      0.87 o
   6  11   0        1.53        1.10      1.16 o
   7  11   0        3.25        4.98      1.08 o
   2  12   0       19.52       26.10      2.98 o
   3  12   0        1.25        2.13      1.30 o
   4  12   0       24.65       29.49      2.29 o
  -6 -11   1       34.16       35.89      1.87 o
  -5 -11   1       11.13       10.82      1.51 o
  -4 -11   1        1.09        0.41      1.23 o
  -3 -11   1        0.91        1.77      1.41 o
  -2 -11   1        0.66        1.05      3.08 o
  -1 -11   1        7.48        9.56      1.81 o
   0 -11   1        0.85       -1.25      1.25 o
   1 -11   1       21.12       21.79      2.46 o
  -7 -10   1        0.25        1.32      0.78 o
  -6 -10   1        0.07        1.15      0.79 o
  -5 -10   1       18.64       19.72      1.38 o
  -4 -10   1        0.25       -0.18      0.72 o
  -3 -10   1        4.99        3.90      0.92 o
  -2 -10   1        0.17        1.17      0.75 o
  -1 -10   1        0.61       -0.44      0.54 o
   0 -10   1        6.76       10.09      1.63 o
   1 -10   1        0.36        0.45      1.51 o
   2 -10   1        3.53        2.02      1.25 o
   3 -10   1       10.95        9.25      1.89 o
  -8  -9   1       34.40       32.99      1.96 o
  -7  -9   1       50.64       55.88      2.81 o
  -6  -9   1       97.45      104.69      2.71 o
  -5  -9   1        0.18        1.06      0.67 o
  -4  -9   1       12.10       12.81      1.92 o
  -3  -9   1        0.27        0.35      0.59 o
  -2  -9   1       95.27       95.82      2.17 o
  -1  -9   1       13.24       12.23      1.02 o
   0  -9   1        3.53        1.37      0.72 o
   1  -9   1        1.81        0.95      0.93 o
   2  -9   1       13.86       19.34      2.07 o
   3  -9   1        0.16        0.14      1.05 o
   4  -9   1        0.01        1.31      1.23 o
  -9  -8   1        1.22       -0.46      0.96 o
  -8  -8   1        5.99        4.71      1.17 o
  -7  -8   1       25.45       26.72      1.44 o
  -6  -8   1        1.47        0.43      0.60 o
  -5  -8   1       25.08       25.06      1.28 o
  -4  -8   1        3.23        3.69      0.61 o
  -3  -8   1        1.07        1.19      0.55 o
  -2  -8   1       27.44       25.91      1.10 o
  -1  -8   1        0.03       -0.44      0.44 o
   0  -8   1        3.14        2.90      0.70 o
   1  -8   1        0.24       -0.51      0.55 o
   2  -8   1       67.52       52.17      2.77 o
   3  -8   1       17.24       17.09      2.85 o
   4  -8   1        6.40        4.95      1.39 o
   5  -8   1        2.23        0.51      1.12 o
   6  -8   1        4.41        2.51      2.13 o
  -9  -7   1        0.05       -0.27      0.79 o
  -8  -7   1        0.02        0.12      0.73 o
  -7  -7   1        0.08       -0.53      0.53 o
  -6  -7   1        3.84        2.61      1.01 o
  -5  -7   1       19.47       18.16      0.93 o
  -4  -7   1        8.07        9.59      0.63 o
  -3  -7   1        0.05        0.31      0.37 o
  -2  -7   1        8.76        7.42      0.49 o
  -1  -7   1        1.10        0.68      0.33 o
   0  -7   1       12.74       14.12      0.71 o
   1  -7   1        5.52        4.87      0.57 o
   2  -7   1        8.99        8.47      0.74 o
   3  -7   1       18.95       21.67      2.46 o
   4  -7   1       25.91       20.85      2.08 o
   5  -7   1       39.57       36.90      2.73 o
   6  -7   1        5.69        6.49      1.61 o
 -10  -6   1       10.26       13.27      1.61 o
  -9  -6   1        3.74        2.02      0.95 o
  -8  -6   1        0.06        0.00      0.71 o
  -7  -6   1        4.57        5.28      0.86 o
  -6  -6   1        1.58        1.59      0.48 o
  -5  -6   1        1.03        1.53      0.38 o
  -4  -6   1        4.60        2.82      0.40 o
  -3  -6   1       39.99       40.77      0.97 o
  -2  -6   1      124.40      127.03      1.83 o
  -1  -6   1       20.08       19.61      0.65 o
   0  -6   1      104.09      112.25      1.85 o
   1  -6   1        0.69        0.92      0.35 o
   2  -6   1       21.97       16.73      0.85 o
   3  -6   1        0.91        0.47      0.41 o
   4  -6   1        0.17        0.56      0.58 o
   5  -6   1       28.47       27.06      1.81 o
   6  -6   1        0.50       -0.33      0.99 o
   7  -6   1       30.71       37.76      4.25 o
 -10  -5   1        3.35        2.59      1.04 o
  -9  -5   1       13.90       13.88      1.74 o
  -8  -5   1       10.65        9.86      1.10 o
  -7  -5   1        3.33        3.94      0.76 o
  -6  -5   1       13.57       14.02      0.74 o
  -5  -5   1       22.88       22.90      0.76 o
  -4  -5   1        0.13        0.08      0.31 o
  -3  -5   1      151.86      153.39      1.93 o
  -2  -5   1        0.08        0.86      0.22 o
  -1  -5   1        1.09        0.57      0.23 o
   0  -5   1      136.31      140.38      2.00 o
   1  -5   1       56.88       74.90      1.29 o
   2  -5   1        1.88        1.59      0.41 o
   3  -5   1        0.03        0.15      0.33 o
   4  -5   1       29.28       29.03      1.23 o
   5  -5   1       13.67       15.13      1.14 o
   6  -5   1        0.92        0.82      0.65 o
   7  -5   1       17.42       19.62      2.10 o
   8  -5   1        3.11        1.79      1.76 o
 -10  -4   1        1.47        2.71      1.06 o
  -9  -4   1        0.32        0.25      0.80 o
  -8  -4   1        2.08        2.82      1.09 o
  -7  -4   1       46.31       46.61      1.79 o
  -6  -4   1      123.63      126.01      2.08 o
  -5  -4   1       55.17       68.27      1.35 o
  -4  -4   1        2.81        6.67      0.39 o
  -3  -4   1       15.00       14.64      0.44 o
  -2  -4   1      214.65      215.96      2.45 o
  -1  -4   1      768.41      801.18      7.20 o
   0  -4   1     1151.84     1198.96     18.51 o
   1  -4   1      778.24      852.44      7.20 o
   2  -4   1      363.72      407.31      4.26 o
   3  -4   1      169.98      182.01      2.23 o
   4  -4   1        0.86        0.79      0.29 o
   5  -4   1        1.46        1.11      0.63 o
   6  -4   1        0.00       -0.02      0.53 o
   7  -4   1        1.92        2.25      0.79 o
   8  -4   1        0.10        1.42      1.19 o
   9  -4   1        1.98       -0.75      1.63 o
 -10  -3   1        0.26       -0.48      0.89 o
  -9  -3   1        0.55       -0.02      0.80 o
  -8  -3   1        1.85        0.96      0.70 o
  -7  -3   1        4.74        6.63      0.76 o
  -6  -3   1       88.04       85.48      1.63 o
  -5  -3   1        0.72        0.72      0.36 o
  -4  -3   1       84.14       79.88      1.33 o
  -3  -3   1      233.30      216.40      2.09 o
  -2  -3   1        8.66        6.10      0.35 o
  -1  -3   1      148.24      146.63      1.80 o
   0  -3   1       11.52        6.67      0.28 o
   1  -3   1       55.71       59.82      0.84 o
   2  -3   1     2192.41     2347.06     19.71 o
   3  -3   1      228.35      258.97      2.95 o
   4  -3   1       68.50       73.04      1.22 o
   5  -3   1       44.16       43.17      0.99 o
   6  -3   1       24.47       25.41      2.02 o
   7  -3   1        0.38       -0.27      0.56 o
   8  -3   1        5.83        6.49      1.15 o
   9  -3   1        2.34        2.23      1.65 o
 -10  -2   1        2.22        1.63      1.56 o
  -9  -2   1        2.33        2.27      0.93 o
  -8  -2   1        1.97        1.90      0.98 o
  -7  -2   1        5.04        4.37      0.70 o
  -6  -2   1       40.87       43.40      1.33 o
  -5  -2   1       53.34       51.68      1.07 o
  -4  -2   1     2616.11     2705.77     21.17 o
  -3  -2   1     1159.21     1166.72      9.32 o
  -2  -2   1     1827.93     1813.46     14.64 o
  -1  -2   1       75.67       80.33      0.93 o
   0  -2   1      341.74      350.74      3.05 o
   1  -2   1       77.38       78.14      0.98 o
   2  -2   1     1304.79     1267.02     10.81 o
   3  -2   1      494.06      497.53      4.64 o
   4  -2   1      165.97      174.69      2.16 o
   5  -2   1        3.95        3.94      0.40 o
   6  -2   1       52.91       52.23      1.49 o
   7  -2   1       15.67       13.98      1.18 o
   8  -2   1        0.99        0.88      0.75 o
   9  -2   1       13.20       15.48      1.59 o
  10  -2   1        3.73        1.27      1.82 o
 -10  -1   1        0.18        0.79      1.05 o
  -9  -1   1        4.21        1.71      0.93 o
  -8  -1   1        1.62        2.05      0.83 o
  -7  -1   1       28.13       26.78      1.60 o
  -6  -1   1       84.26       81.15      1.60 o
  -5  -1   1       31.08       31.60      0.78 o
  -4  -1   1     1369.83     1379.56     11.45 o
  -3  -1   1       63.31       67.87      0.93 o
  -2  -1   1    16251.49    15497.62    114.44 o
  -1  -1   1     1542.09     1517.05     11.33 o
   0  -1   1       54.62       52.90      0.50 o
   1  -1   1        1.68        2.28      0.19 o
   2  -1   1       25.86       35.13      0.49 o
   3  -1   1        3.68        5.07      0.26 o
   4  -1   1        0.02        0.42      0.20 o
   5  -1   1        1.04       -0.04      0.22 o
   6  -1   1       48.37       49.52      1.20 o
   7  -1   1        2.38        2.41      0.61 o
   8  -1   1       15.21       13.99      1.31 o
   9  -1   1        2.55        2.10      0.96 o
  10  -1   1        3.83        5.02      1.25 o
 -10   0   1        1.45        0.89      1.25 o
  -9   0   1        3.07        2.97      1.04 o
  -8   0   1       10.62        8.87      1.20 o
  -7   0   1        1.80        1.14      0.57 o
  -6   0   1        0.29        0.35      0.34 o
  -5   0   1       50.41       54.71      1.09 o
  -4   0   1        0.35        0.13      0.25 o
  -3   0   1      191.52      212.87      2.36 o
  -2   0   1    16652.54    15740.50    127.72 o
  -1   0   1       17.62       13.35      0.41 o
   1   0   1     1178.66     1112.18     14.54 o
   2   0   1       76.68       85.14      0.75 o
   3   0   1      536.07      486.63      4.00 o
   4   0   1       50.19       41.82      0.68 o
   5   0   1       29.83       28.00      0.72 o
   6   0   1        6.92        9.67      0.57 o
   7   0   1       11.63       11.72      0.94 o
   8   0   1        4.82        5.14      0.92 o
   9   0   1        0.27        0.41      0.79 o
  10   0   1        1.42        0.65      0.90 o
  -9   1   1        3.45        2.29      1.01 o
  -8   1   1       22.65       21.90      1.65 o
  -7   1   1       12.58       11.85      1.04 o
  -6   1   1       98.19       96.32      2.15 o
  -5   1   1       26.99       27.08      0.78 o
  -4   1   1        2.00        4.92      0.37 o
  -3   1   1       22.99       23.05      0.61 o
  -2   1   1      108.15      118.82      1.23 o
  -1   1   1     2160.36     2142.50     16.09 o
   0   1   1     3232.12     3180.37     25.41 o
   1   1   1      226.50      234.65      4.70 o
   2   1   1      681.70      711.74      5.81 o
   3   1   1     1107.83     1130.18      9.38 o
   4   1   1      135.67      132.07      1.34 o
   5   1   1        6.84        5.49      0.37 o
   6   1   1        2.70        1.96      0.36 o
   7   1   1       43.64       48.10      1.18 o
   8   1   1       36.33       36.89      2.11 o
   9   1   1        2.62        2.84      0.90 o
  10   1   1       10.05        8.94      1.32 o
  -9   2   1        0.73        1.22      1.64 o
  -8   2   1        3.20        2.41      1.00 o
  -7   2   1       30.62       27.28      1.99 o
  -6   2   1      162.27      157.21      3.30 o
  -5   2   1        0.01        0.57      0.30 o
  -4   2   1       51.92       46.25      0.90 o
  -3   2   1        0.91        0.11      0.19 o
  -2   2   1      122.65      119.62      1.44 o
  -1   2   1      116.93      106.11      1.14 o
   0   2   1     2771.27     2665.60     20.00 o
   1   2   1       39.24       33.09      0.38 o
   2   2   1        1.80        1.36      0.24 o
   3   2   1       71.91       54.23      0.68 o
   4   2   1       10.73       13.64      0.45 o
   5   2   1        3.47        6.36      0.36 o
   6   2   1       20.10       16.85      0.62 o
   7   2   1        0.02       -0.31      0.31 o
   8   2   1        2.50        1.44      0.56 o
   9   2   1        0.27       -0.62      0.62 o
  10   2   1       18.32       15.56      1.39 o
  11   2   1        4.27        4.41      1.20 o
  -9   3   1        0.32        2.36      1.97 o
  -8   3   1        0.02        0.44      1.09 o
  -7   3   1        2.55        1.87      0.71 o
  -6   3   1       30.88       32.28      1.56 o
  -5   3   1        2.42        2.20      0.44 o
  -4   3   1      204.70      198.15      3.48 o
  -3   3   1      259.91      277.69      2.97 o
  -2   3   1      170.32      176.35      2.13 o
  -1   3   1       40.47       34.09      0.61 o
   0   3   1       96.60      103.39      1.18 o
   1   3   1      350.49      341.09      3.13 o
   2   3   1       76.02       71.77      0.92 o
   3   3   1      289.82      294.80      2.96 o
   4   3   1      121.32      119.60      1.58 o
   5   3   1       22.91       27.61      0.67 o
   6   3   1       16.31       13.79      0.63 o
   7   3   1       15.35       14.27      0.74 o
   8   3   1        6.31        7.06      0.68 o
   9   3   1        0.54       -0.03      0.61 o
  10   3   1        0.52        1.12      0.81 o
  11   3   1        8.16        8.03      1.31 o
  -8   4   1        0.11       -0.23      1.46 o
  -7   4   1        1.39       -0.02      1.01 o
  -6   4   1        5.89        5.26      1.22 o
  -5   4   1        4.38        4.03      0.72 o
  -4   4   1       53.31       57.71      1.43 o
  -3   4   1      164.23      152.52      2.23 o
  -2   4   1       71.10       69.39      1.20 o
  -1   4   1      434.04      396.56      6.05 o
   0   4   1       30.12       38.90      0.79 o
   1   4   1        7.67        4.96      0.34 o
   2   4   1        2.33        6.05      0.24 o
   3   4   1        6.96        7.90      0.47 o
   4   4   1        2.08        2.21      0.37 o
   5   4   1       83.21       72.23      1.15 o
   6   4   1       50.94       55.59      1.09 o
   7   4   1        1.79        0.43      0.38 o
   8   4   1        0.11        0.21      0.43 o
   9   4   1        0.96        1.19      0.67 o
  10   4   1        0.28        0.28      0.74 o
  11   4   1        0.01        0.18      0.89 o
  -8   5   1        4.39        4.74      2.33 o
  -7   5   1        1.15        2.06      1.20 o
  -6   5   1        3.72        3.99      1.25 o
  -5   5   1        2.61        4.24      0.81 o
  -4   5   1        0.12       -0.18      0.38 o
  -3   5   1       29.33       25.20      0.90 o
  -2   5   1      247.06      238.50      3.35 o
  -1   5   1        0.35        1.93      0.34 o
   0   5   1      139.53      115.99      1.59 o
   1   5   1       13.31       16.37      0.51 o
   2   5   1      203.50      204.41      2.12 o
   3   5   1      151.45      150.47      1.97 o
   4   5   1       11.64       11.57      0.45 o
   5   5   1       17.91       16.74      0.62 o
   6   5   1      277.18      295.27      3.40 o
   7   5   1        4.80        4.57      0.54 o
   8   5   1       21.71       22.25      0.99 o
   9   5   1        0.08       -0.14      0.77 o
  10   5   1        0.27        0.96      0.77 o
  11   5   1        2.15        2.13      0.98 o
  -7   6   1        0.04        1.18      1.18 o
  -6   6   1       10.02       12.16      2.66 o
  -5   6   1        2.00        0.33      0.94 o
  -4   6   1        0.62        2.28      1.42 o
  -3   6   1        1.12        0.97      0.52 o
  -2   6   1        9.18        8.20      0.67 o
  -1   6   1       98.07       95.99      1.71 o
   0   6   1      173.24      180.16      2.30 o
   1   6   1       91.11       78.88      1.36 o
   2   6   1        2.17        3.50      0.36 o
   3   6   1        2.77        4.92      0.41 o
   4   6   1       34.99       33.59      0.80 o
   5   6   1        1.14        0.65      0.26 o
   6   6   1        4.99        6.03      0.51 o
   7   6   1        2.95        2.48      0.46 o
   8   6   1       99.15       99.86      2.77 o
   9   6   1        4.75        6.32      1.52 o
  10   6   1        0.21        1.19      1.05 o
  -6   7   1       18.83       18.10      2.28 o
  -5   7   1        2.56        1.37      1.11 o
  -4   7   1        0.59       -0.84      0.84 o
  -3   7   1        3.55        2.47      1.11 o
  -2   7   1       37.08       39.90      1.64 o
  -1   7   1      134.67      126.63      2.31 o
   0   7   1       27.57       29.04      0.90 o
   1   7   1      162.36      159.63      2.31 o
   2   7   1      143.88      133.95      2.20 o
   3   7   1       19.31       18.29      0.76 o
   4   7   1       21.48       19.09      0.70 o
   5   7   1       32.32       34.50      0.90 o
   6   7   1       40.93       42.92      1.30 o
   7   7   1       32.05       33.70      1.10 o
   8   7   1        0.48        0.60      0.76 o
   9   7   1        0.03       -0.16      0.63 o
  10   7   1        4.70        4.67      0.93 o
  -5   8   1        7.10        4.23      2.12 o
  -4   8   1        6.85        6.40      1.52 o
  -3   8   1        1.54        0.37      1.13 o
  -2   8   1       20.87       21.84      1.43 o
  -1   8   1        2.59        0.56      0.65 o
   0   8   1        0.87        0.95      0.65 o
   1   8   1       95.35       93.90      2.41 o
   2   8   1      609.02      595.26      7.41 o
   3   8   1      489.68      490.24      5.73 o
   4   8   1      341.51      353.01      4.38 o
   5   8   1        3.61        3.25      0.53 o
   6   8   1       63.51       66.44      1.79 o
   7   8   1       10.26        9.20      0.89 o
   8   8   1        4.00        2.38      0.90 o
   9   8   1        1.84       -0.37      0.68 o
  10   8   1        0.42       -0.03      0.82 o
  -4   9   1        0.48        0.05      1.25 o
  -3   9   1        3.61        4.28      1.35 o
  -2   9   1       10.79       11.94      2.63 o
  -1   9   1        0.68       -0.10      0.90 o
   0   9   1       28.41       23.56      1.44 o
   1   9   1      163.33      167.43      3.61 o
   2   9   1        8.49        9.53      1.01 o
   3   9   1        1.15        0.45      0.63 o
   4   9   1      367.33      373.92      6.51 o
   5   9   1        0.01        0.05      0.60 o
   6   9   1      147.26      154.69      3.23 o
   7   9   1        4.26        4.31      0.80 o
   8   9   1        1.40        0.30      0.88 o
   9   9   1        0.56        0.17      0.80 o
  -3  10   1       23.85       28.12      2.75 o
  -2  10   1        0.03        1.54      1.13 o
  -1  10   1        0.00       -0.33      1.60 o
   0  10   1        5.98        6.97      1.08 o
   1  10   1        7.22        7.54      1.24 o
   2  10   1       74.17       69.18      2.68 o
   3  10   1      158.02      161.62      3.81 o
   4  10   1       18.02       17.29      1.35 o
   5  10   1        5.42        4.07      0.81 o
   6  10   1       43.13       41.64      1.73 o
   7  10   1       41.65       37.53      1.69 o
   8  10   1        6.72        6.84      1.12 o
  -1  11   1       57.93       69.68      5.27 o
   0  11   1       19.02       27.93      3.74 o
   1  11   1        3.61        0.58      1.25 o
   2  11   1        2.88        4.73      1.18 o
   3  11   1        5.01        5.67      1.03 o
   4  11   1        0.45        0.52      0.78 o
   5  11   1        0.46        1.08      0.74 o
   6  11   1       13.52       14.52      1.27 o
   7  11   1        2.15        2.89      0.92 o
   1  12   1        0.97       -0.37      1.63 o
   2  12   1       28.40       44.21      6.03 o
   3  12   1        1.29        2.68      1.07 o
   4  12   1        5.29        7.96      2.05 o
   5  12   1        8.95        9.77      1.22 o
  -5 -11   2        0.00        0.20      0.92 o
  -4 -11   2        2.73        3.25      1.53 o
  -3 -11   2        0.48       -1.07      1.35 o
  -2 -11   2        2.10        2.13      4.69 o
  -1 -11   2        0.55        0.00      1.55 o
   0 -11   2        9.93       12.32      2.00 o
   1 -11   2        2.21        1.01      1.32 o
  -7 -10   2        8.83        7.74      1.92 o
  -6 -10   2        1.65        2.13      0.99 o
  -5 -10   2        5.75        5.96      0.95 o
  -4 -10   2        2.27        3.36      1.55 o
  -3 -10   2        4.23        5.15      0.99 o
  -2 -10   2        2.52        3.44      2.23 o
  -1 -10   2        0.00        0.25      0.65 o
   0 -10   2        5.74        8.44      1.92 o
   1 -10   2        0.61       -1.01      1.01 o
   2 -10   2        0.26        0.20      1.13 o
   3 -10   2        3.34        6.62      1.71 o
  -8  -9   2       12.73       13.51      3.40 o
  -7  -9   2       16.11       19.41      1.67 o
  -6  -9   2        4.20        5.78      0.93 o
  -5  -9   2        9.25       10.79      1.08 o
  -4  -9   2       28.40       31.17      1.57 o
  -3  -9   2       26.44       25.59      1.35 o
  -2  -9   2       22.01       22.64      1.29 o
  -1  -9   2       11.56       12.68      0.95 o
   0  -9   2        5.14        2.92      0.80 o
   1  -9   2        9.55        7.67      1.17 o
   2  -9   2        0.01        0.86      1.11 o
   3  -9   2        2.29        3.58      1.35 o
   4  -9   2        2.84        4.01      1.46 o
  -8  -8   2        0.63        0.14      1.04 o
  -7  -8   2       14.35       14.78      1.91 o
  -6  -8   2        1.99        2.05      0.72 o
  -5  -8   2       14.99       14.42      1.14 o
  -4  -8   2        4.00        3.46      0.85 o
  -3  -8   2       22.44       20.15      1.16 o
  -2  -8   2       12.13       11.86      0.95 o
  -1  -8   2       16.16       14.02      0.91 o
   0  -8   2      108.85       89.70      2.26 o
   1  -8   2       44.27       39.49      2.47 o
   2  -8   2       34.51       31.29      2.34 o
   3  -8   2       38.06       29.23      2.36 o
   4  -8   2       15.31       11.03      1.77 o
   5  -8   2        8.67       12.85      2.06 o
   6  -8   2        5.98       11.22      2.96 o
  -9  -7   2        0.56        0.80      1.47 o
  -8  -7   2        0.19        0.13      0.86 o
  -7  -7   2        0.06       -0.09      0.71 o
  -6  -7   2        8.61        9.79      0.95 o
  -5  -7   2        3.49        3.62      0.60 o
  -4  -7   2       39.63       39.58      1.28 o
  -3  -7   2        1.03        0.98      0.51 o
  -2  -7   2       28.77       30.78      1.10 o
  -1  -7   2        5.58        5.34      0.55 o
   0  -7   2       33.84       31.29      1.25 o
   1  -7   2        2.63        1.69      0.53 o
   2  -7   2       18.80       18.08      1.24 o
   3  -7   2      152.53      126.27      4.37 o
   4  -7   2        1.15        1.54      1.10 o
   5  -7   2       13.10       12.05      1.79 o
   6  -7   2        0.65       -1.04      1.04 o
   7  -7   2        1.26        1.03      1.97 o
  -9  -6   2        2.49        0.99      1.60 o
  -8  -6   2        9.99        7.46      1.10 o
  -7  -6   2        2.45        3.15      0.85 o
  -6  -6   2        0.61       -0.05      0.50 o
  -5  -6   2       91.63       89.85      1.93 o
  -4  -6   2       40.13       40.91      1.17 o
  -3  -6   2       99.99       98.10      1.68 o
  -2  -6   2       91.68       98.52      1.60 o
  -1  -6   2       57.90       65.26      1.13 o
   0  -6   2       25.28       32.34      0.86 o
   1  -6   2        9.20       10.81      0.70 o
   2  -6   2        1.64        2.46      0.48 o
   3  -6   2        1.66        1.74      0.47 o
   4  -6   2        7.09        8.91      0.97 o
   5  -6   2      158.81      150.53      3.75 o
   6  -6   2        2.43        3.04      1.21 o
   7  -6   2        0.05       -0.99      1.51 o
  -9  -5   2        1.69        0.82      1.09 o
  -8  -5   2        2.94        1.52      0.82 o
  -7  -5   2       10.74       11.72      1.29 o
  -6  -5   2        4.88        6.41      0.77 o
  -5  -5   2        8.05        8.17      0.58 o
  -4  -5   2       14.61       17.14      0.64 o
  -3  -5   2       89.04       85.56      1.33 o
  -2  -5   2      589.32      612.89      5.84 o
  -1  -5   2       58.59       64.16      1.12 o
   0  -5   2       17.88       32.20      0.90 o
   1  -5   2       67.41       89.33      1.68 o
   2  -5   2       89.70       91.95      1.76 o
   3  -5   2       31.89       37.72      1.13 o
   4  -5   2        0.14        0.02      0.39 o
   5  -5   2        0.88        0.63      0.54 o
   6  -5   2       19.77       22.12      2.17 o
   7  -5   2       14.19       15.48      2.71 o
   8  -5   2        6.20        5.05      2.28 o
  -9  -4   2        7.57        7.80      1.25 o
  -8  -4   2       20.49       17.98      3.16 o
  -7  -4   2       60.84       56.21      2.07 o
  -6  -4   2        4.84        4.11      0.61 o
  -5  -4   2       35.62       39.89      1.11 o
  -4  -4   2       70.75       68.74      1.19 o
  -3  -4   2       18.85       17.47      0.54 o
  -2  -4   2      229.80      249.65      2.58 o
  -1  -4   2      269.35      298.34      3.09 o
   0  -4   2     2799.78     3096.13     24.91 o
   1  -4   2        0.04        0.19      0.20 o
   2  -4   2        1.97        0.32      0.24 o
   3  -4   2      129.72      130.38      2.01 o
   4  -4   2       74.09       71.88      1.16 o
   5  -4   2        0.96        1.73      0.52 o
   6  -4   2       19.31       21.03      1.29 o
   7  -4   2        1.08        0.61      0.69 o
   8  -4   2       32.53       29.34      2.13 o
   9  -4   2        0.04        0.68      1.71 o
 -10  -3   2        0.05       -0.43      1.03 o
  -9  -3   2       20.44       18.59      1.61 o
  -8  -3   2       10.38        8.78      1.17 o
  -7  -3   2        3.11        3.82      0.70 o
  -6  -3   2       66.66       67.59      1.54 o
  -5  -3   2      351.26      338.14      3.88 o
  -4  -3   2      276.72      261.50      3.02 o
  -3  -3   2      533.74      515.24      4.71 o
  -2  -3   2       31.85       35.10      0.63 o
  -1  -3   2      112.60      106.08      1.22 o
   0  -3   2        0.13        1.04      0.18 o
   1  -3   2       80.69       90.06      1.13 o
   2  -3   2      721.43      848.00      8.56 o
   3  -3   2       50.44       45.75      0.93 o
   4  -3   2      128.02      140.15      1.64 o
   5  -3   2       57.20       54.11      1.09 o
   6  -3   2       22.19       26.08      1.15 o
   7  -3   2       23.88       24.13      1.37 o
   8  -3   2       28.75       29.04      1.88 o
   9  -3   2        3.29        2.40      1.09 o
 -10  -2   2        0.65        0.89      1.11 o
  -9  -2   2        0.95        1.17      0.97 o
  -8  -2   2        0.12        0.01      0.71 o
  -7  -2   2       53.15       57.46      1.79 o
  -6  -2   2      864.54      848.61      9.97 o
  -5  -2   2       34.48       38.50      0.96 o
  -4  -2   2       26.55       27.65      0.71 o
  -3  -2   2      102.75      107.44      1.33 o
  -2  -2   2       24.82       24.90      0.50 o
  -1  -2   2        7.86        8.34      0.28 o
   0  -2   2      243.62      258.06      2.20 o
   1  -2   2      911.27      936.41      7.77 o
   2  -2   2       61.32       54.06      0.92 o
   3  -2   2      182.45      167.54      1.98 o
   4  -2   2       19.61       23.17      0.72 o
   5  -2   2       16.99       18.27      0.66 o
   6  -2   2       51.73       57.67      1.32 o
   7  -2   2        0.01       -0.05      0.51 o
   8  -2   2        0.03       -0.68      0.68 o
   9  -2   2        0.85        1.28      0.92 o
  10  -2   2       53.40       57.00      3.32 o
  -9  -1   2        5.58        5.21      1.23 o
  -8  -1   2       10.13       10.48      1.32 o
  -7  -1   2        0.18        0.05      0.58 o
  -6  -1   2       54.23       52.11      1.75 o
  -5  -1   2        0.36        0.42      0.30 o
  -4  -1   2     4883.40     4838.35     52.10 o
  -3  -1   2        2.09        4.85      0.36 o
  -2  -1   2       14.49        8.54      0.29 o
  -1  -1   2       48.61       53.40      0.61 o
   0  -1   2      818.69      769.96      5.85 o
   1  -1   2      397.57      372.52      3.15 o
   2  -1   2      433.75      420.34      3.60 o
   3  -1   2       21.62       24.79      0.50 o
   4  -1   2       76.66       85.32      1.08 o
   5  -1   2       93.81      102.15      1.61 o
   6  -1   2       22.52       20.99      0.82 o
   7  -1   2        1.70        0.69      0.44 o
   8  -1   2        2.48        2.11      0.83 o
   9  -1   2        0.63        2.14      0.95 o
  10  -1   2        0.01        1.40      1.01 o
  -9   0   2        1.36        1.84      1.04 o
  -8   0   2        8.23        4.60      1.08 o
  -7   0   2       23.87       25.59      1.39 o
  -6   0   2        9.56        6.16      0.80 o
  -5   0   2       17.84       22.41      0.75 o
  -4   0   2      282.19      287.57      3.22 o
  -3   0   2      313.16      308.50      3.20 o
  -2   0   2     1588.44     1627.59     12.21 o
  -1   0   2     4529.71     4308.71     32.81 o
   0   0   2     2311.52     2182.69     17.40 o
   1   0   2      264.75      232.38      1.87 o
   2   0   2      490.19      481.52      3.82 o
   3   0   2      412.13      411.76      3.23 o
   4   0   2      131.49      146.41      1.47 o
   5   0   2        0.54        1.00      0.25 o
   6   0   2       27.81       29.28      0.79 o
   7   0   2        6.38        4.96      0.53 o
   8   0   2        4.31        4.42      0.82 o
   9   0   2        1.79        1.99      0.84 o
  10   0   2        0.03       -0.43      0.81 o
  -9   1   2        6.57        3.13      1.90 o
  -8   1   2        4.24        4.21      1.06 o
  -7   1   2        0.30        0.31      0.60 o
  -6   1   2        5.93        6.08      1.17 o
  -5   1   2        0.12        0.15      0.31 o
  -4   1   2        7.04        6.68      0.58 o
  -3   1   2        8.28       14.98      0.53 o
  -2   1   2      106.70      125.83      1.35 o
  -1   1   2       56.91       45.16      0.64 o
   0   1   2      465.29      414.91      3.27 o
   1   1   2     4005.88     3747.08     32.60 o
   2   1   2     1833.23     1734.30     31.82 o
   3   1   2      528.37      511.28      4.97 o
   4   1   2      532.23      533.06      5.47 o
   5   1   2      238.51      252.66      2.78 o
   6   1   2      184.94      177.55      2.51 o
   7   1   2        6.40        8.74      0.56 o
   8   1   2       87.78       88.80      1.91 o
   9   1   2        3.84        2.19      0.76 o
  10   1   2        0.48        0.39      0.79 o
  11   1   2        0.98        0.96      1.01 o
  -9   2   2        0.00        3.03      2.05 o
  -8   2   2       27.58       27.97      2.45 o
  -7   2   2        1.30       -0.06      0.63 o
  -6   2   2       56.32       53.04      2.45 o
  -5   2   2        1.80        2.91      0.40 o
  -4   2   2       54.22       63.15      1.22 o
  -3   2   2       18.32       21.01      0.57 o
  -2   2   2      162.50      159.46      1.72 o
  -1   2   2       81.96       80.71      1.07 o
   0   2   2       27.47       29.19      0.48 o
   1   2   2      682.62      662.29      6.02 o
   2   2   2     1544.09     1430.32     37.45 o
   3   2   2        0.93        0.29      0.12 o
   4   2   2       14.40       12.61      0.34 o
   5   2   2      329.61      318.35      3.10 o
   6   2   2      114.35      123.61      1.71 o
   7   2   2        0.36        0.76      0.32 o
   8   2   2       21.92       23.45      1.21 o
   9   2   2       55.37       56.44      1.97 o
  10   2   2       13.28       12.70      1.24 o
  11   2   2        7.13        6.99      1.48 o
  -8   3   2        1.52        0.63      1.77 o
  -7   3   2       17.96       22.02      1.72 o
  -6   3   2       56.24       58.14      2.00 o
  -5   3   2       48.54       46.14      1.99 o
  -4   3   2        6.78        7.56      0.56 o
  -3   3   2       96.32       84.94      1.40 o
  -2   3   2       23.99       20.05      0.60 o
  -1   3   2        1.20        1.72      0.23 o
   0   3   2      621.11      612.26      6.11 o
   1   3   2        1.94        1.11      0.14 o
   2   3   2      462.24      453.45      4.46 o
   3   3   2       57.49       55.30      0.88 o
   4   3   2       56.27       49.15      0.93 o
   5   3   2       46.22       41.38      0.75 o
   6   3   2        8.44        6.59      0.40 o
   7   3   2        0.12        0.40      0.33 o
   8   3   2        6.58        6.14      0.60 o
   9   3   2        8.24        5.07      0.81 o
  10   3   2       13.99       13.96      1.30 o
  11   3   2        7.51        6.30      1.11 o
  -8   4   2        1.97        1.74      1.92 o
  -7   4   2        1.94        2.21      1.24 o
  -6   4   2       13.99       15.26      1.47 o
  -5   4   2       75.87       75.22      2.22 o
  -4   4   2      143.74      141.10      2.30 o
  -3   4   2        3.72        6.36      0.58 o
  -2   4   2       27.34       30.46      0.70 o
  -1   4   2        2.14        3.19      0.32 o
   0   4   2      274.05      249.39      2.69 o
   1   4   2        0.52        2.35      0.23 o
   2   4   2      379.40      375.57      4.17 o
   3   4   2      126.07      126.62      1.40 o
   4   4   2     1066.52     1117.76     10.37 o
   5   4   2        1.11        2.22      0.26 o
   6   4   2       24.05       22.90      0.66 o
   7   4   2       12.26       10.08      0.59 o
   8   4   2        9.74       10.12      0.67 o
   9   4   2        0.44        0.08      0.48 o
  10   4   2        6.20        5.49      0.93 o
  11   4   2        1.68        1.20      0.84 o
  -7   5   2        0.09        1.91      2.10 o
  -6   5   2       15.93       11.06      1.66 o
  -5   5   2        1.95        0.73      1.14 o
  -4   5   2       92.29       93.72      2.08 o
  -3   5   2        4.02        4.64      0.56 o
  -2   5   2       60.23       63.85      1.47 o
  -1   5   2       24.40       21.16      1.02 o
   0   5   2       32.24       35.44      0.85 o
   1   5   2      164.05      174.72      2.03 o
   2   5   2       11.18        8.08      0.42 o
   3   5   2       46.71       47.00      0.90 o
   4   5   2      258.03      280.33      2.79 o
   5   5   2       89.24       81.98      1.32 o
   6   5   2      287.17      304.60      3.36 o
   7   5   2        0.51        0.33      0.35 o
   8   5   2        3.20        4.69      0.54 o
   9   5   2        2.67        1.22      0.56 o
  10   5   2        1.31        0.42      0.68 o
  11   5   2        2.57        3.41      0.96 o
  -7   6   2        0.71        0.08      1.28 o
  -6   6   2        4.31        4.71      2.24 o
  -5   6   2        5.74        7.08      2.74 o
  -4   6   2       75.20       73.28      3.25 o
  -3   6   2       43.36       41.90      1.21 o
  -2   6   2      362.95      358.20      5.25 o
  -1   6   2      116.70      116.25      1.79 o
   0   6   2       38.86       35.64      1.00 o
   1   6   2        0.77        1.25      0.28 o
   2   6   2       33.34       27.43      0.80 o
   3   6   2        0.31        0.62      0.27 o
   4   6   2      133.92      142.28      1.83 o
   5   6   2      149.53      155.00      2.00 o
   6   6   2       56.16       61.58      1.23 o
   7   6   2        3.06        2.03      0.40 o
   8   6   2        8.72        8.66      0.67 o
   9   6   2        5.08        4.76      1.07 o
  10   6   2        3.93        5.18      1.19 o
  11   6   2        1.15        2.28      0.90 o
  -6   7   2        4.03        2.78      2.82 o
  -5   7   2        2.91        1.08      2.20 o
  -4   7   2       16.26       19.37      2.09 o
  -3   7   2       85.33       87.26      3.59 o
  -2   7   2        0.82        0.69      0.62 o
  -1   7   2      167.77      163.23      2.99 o
   0   7   2     1099.88     1055.25     10.14 o
   1   7   2      179.18      164.86      2.38 o
   2   7   2       42.78       42.50      1.10 o
   3   7   2       67.22       59.03      1.43 o
   4   7   2        0.36        0.73      0.29 o
   5   7   2        0.98        1.19      0.36 o
   6   7   2        1.49        1.81      0.39 o
   7   7   2        7.78        8.27      0.61 o
   8   7   2        0.62        0.11      0.40 o
   9   7   2        0.00       -0.41      0.56 o
  10   7   2        0.11       -0.22      0.65 o
  -5   8   2        0.01        0.01      1.12 o
  -4   8   2        1.08        2.21      1.23 o
  -3   8   2        1.37        0.64      0.90 o
  -2   8   2        1.08        1.57      0.72 o
  -1   8   2      383.67      386.18      6.53 o
   0   8   2      155.81      159.18      3.41 o
   1   8   2      535.86      516.56      7.87 o
   2   8   2      995.41      972.27     10.92 o
   3   8   2       22.38       18.05      0.76 o
   4   8   2      169.52      176.60      2.82 o
   5   8   2       10.98        9.32      0.86 o
   6   8   2        0.34       -0.34      0.34 o
   7   8   2        0.39        0.70      0.41 o
   8   8   2        5.32        4.53      1.03 o
   9   8   2        0.16        0.26      0.64 o
  10   8   2        0.01        0.07      0.70 o
  -4   9   2       12.47       13.75      2.15 o
  -3   9   2        6.20        6.37      1.56 o
  -2   9   2       11.39       10.17      1.71 o
  -1   9   2       23.13       24.53      1.54 o
   0   9   2        5.08        4.64      0.88 o
   1   9   2      223.64      226.05      4.38 o
   2   9   2       91.70       87.99      2.35 o
   3   9   2       23.50       23.24      1.48 o
   4   9   2      241.97      230.39      4.47 o
   5   9   2      213.35      207.31      3.77 o
   6   9   2        0.01        0.60      0.53 o
   7   9   2        6.26        6.69      0.81 o
   8   9   2        1.34        2.02      0.80 o
   9   9   2        1.70        1.08      0.66 o
  10   9   2        0.09        0.14      0.95 o
  -3  10   2        9.41       16.06      2.23 o
  -2  10   2        0.00        0.03      1.11 o
  -1  10   2        9.63       10.18      2.68 o
   0  10   2        1.19       -0.36      0.68 o
   1  10   2        6.68        4.99      1.08 o
   2  10   2        5.44        5.03      1.03 o
   3  10   2        0.06       -0.32      0.76 o
   4  10   2        5.39        4.69      0.86 o
   5  10   2        0.28        0.84      0.61 o
   6  10   2       27.92       31.46      1.48 o
   7  10   2       41.39       46.47      1.77 o
   8  10   2       11.88       13.41      1.15 o
   9  10   2        0.19       -0.70      0.70 o
  -1  11   2        1.44       -0.83      1.64 o
   0  11   2       21.58       19.96      3.32 o
   1  11   2        2.19        3.26      1.07 o
   2  11   2        7.34       10.04      1.37 o
   3  11   2        0.12        0.38      0.87 o
   4  11   2       17.27       21.74      1.72 o
   5  11   2        1.94        1.57      0.69 o
   6  11   2        0.19        0.52      0.66 o
   7  11   2        6.23        8.42      1.44 o
   8  11   2        5.21        5.70      1.04 o
   1  12   2       31.86       43.69      4.57 o
   2  12   2       19.07       28.11      2.70 o
   3  12   2       10.30       14.79      1.52 o
   4  12   2        0.72        3.01      0.98 o
   5  12   2        3.13        5.21      0.97 o
   6  12   2        1.98        2.42      0.94 o
  -3 -11   3        0.65        4.09      1.99 o
  -2 -11   3        0.15       -0.15      1.61 o
  -1 -11   3        0.36        1.22      1.97 o
   0 -11   3        0.49        0.92      1.14 o
  -6 -10   3        3.17        5.64      2.74 o
  -5 -10   3        1.33        1.92      1.37 o
  -4 -10   3        1.19        2.26      1.11 o
  -3 -10   3        0.17        2.46      1.22 o
  -2 -10   3        0.05        1.87      0.91 o
  -1 -10   3        5.94        5.28      2.03 o
   0 -10   3        0.42        0.18      1.16 o
   1 -10   3        0.08       -0.14      1.15 o
   2 -10   3        4.91        3.47      1.44 o
   3 -10   3        1.79        0.11      1.84 o
  -7  -9   3        1.13        0.55      1.09 o
  -6  -9   3        0.34        0.81      1.05 o
  -5  -9   3        0.34        1.26      0.81 o
  -4  -9   3        1.24        2.27      0.74 o
  -3  -9   3        2.38        2.57      0.75 o
  -2  -9   3       55.08       48.53      1.81 o
  -1  -9   3       21.88       18.97      1.38 o
   0  -9   3       10.97        8.54      1.20 o
   1  -9   3        0.00        0.08      1.01 o
   2  -9   3       23.02       20.91      2.86 o
   3  -9   3        0.68       -0.06      1.15 o
   4  -9   3        0.29        1.21      1.29 o
  -8  -8   3        0.02       -0.38      1.27 o
  -7  -8   3        3.10        4.22      1.04 o
  -6  -8   3       14.74       17.92      1.55 o
  -5  -8   3        2.41        2.31      0.68 o
  -4  -8   3        2.86        2.25      0.63 o
  -3  -8   3        1.46        1.34      0.60 o
  -2  -8   3        1.28        0.99      0.55 o
  -1  -8   3        6.17        5.16      0.71 o
   0  -8   3       33.77       33.33      1.82 o
   1  -8   3      163.19      134.03      3.92 o
   2  -8   3        9.17        8.10      1.08 o
   3  -8   3        4.36        5.03      1.33 o
   4  -8   3        1.03       -1.00      1.00 o
   5  -8   3        1.06        2.12      1.92 o
  -8  -7   3        4.09        7.37      1.90 o
  -7  -7   3        1.87        1.75      0.90 o
  -6  -7   3        3.32        2.30      0.85 o
  -5  -7   3        0.02       -0.16      0.47 o
  -4  -7   3       57.58       58.44      1.61 o
  -3  -7   3        0.83        1.00      0.54 o
  -2  -7   3       19.56       18.50      1.08 o
  -1  -7   3       14.23       11.48      0.82 o
   0  -7   3        2.80        1.90      0.47 o
   1  -7   3       75.78       66.97      1.59 o
   2  -7   3        4.31        6.35      1.03 o
   3  -7   3      108.12       86.97      3.60 o
   4  -7   3        9.74        7.25      1.44 o
   5  -7   3        0.00       -0.92      0.92 o
   6  -7   3        1.48        0.58      1.15 o
  -9  -6   3        0.48        0.19      1.04 o
  -8  -6   3        0.02       -0.79      0.79 o
  -7  -6   3        8.09        8.68      1.18 o
  -6  -6   3       18.82       18.07      1.37 o
  -5  -6   3       16.46       17.25      0.96 o
  -4  -6   3       88.06       89.80      1.92 o
  -3  -6   3       29.38       27.67      1.13 o
  -2  -6   3       12.40       12.51      0.62 o
  -1  -6   3        0.26        0.40      0.27 o
   0  -6   3       44.42       37.26      1.26 o
   1  -6   3        0.31        0.25      0.34 o
   2  -6   3       11.81       21.67      0.98 o
   3  -6   3       97.94       87.84      2.37 o
   4  -6   3       23.89       20.75      1.31 o
   5  -6   3        0.83        0.46      0.69 o
   6  -6   3        4.65        6.09      1.41 o
   7  -6   3        1.18        2.34      1.84 o
  -9  -5   3       10.38        9.38      1.49 o
  -8  -5   3       11.43        9.23      1.26 o
  -7  -5   3       23.38       23.12      1.56 o
  -6  -5   3       54.88       55.54      1.82 o
  -5  -5   3       19.94       20.50      1.12 o
  -4  -5   3      171.96      175.23      2.28 o
  -3  -5   3       57.54       63.00      1.12 o
  -2  -5   3      407.08      433.27      4.44 o
  -1  -5   3       91.95       98.88      1.87 o
   0  -5   3        7.54       13.66      0.65 o
   1  -5   3       43.29       42.07      1.04 o
   2  -5   3       21.61       18.31      0.83 o
   3  -5   3        0.06        0.10      0.30 o
   4  -5   3        0.17       -0.45      0.45 o
   5  -5   3       24.21       21.56      1.31 o
   6  -5   3       39.94       39.78      1.82 o
   7  -5   3        5.36        3.34      1.02 o
   8  -5   3        1.03        2.56      1.92 o
  -9  -4   3        2.09        1.93      1.41 o
  -8  -4   3        0.42        0.94      0.84 o
  -7  -4   3        0.57       -0.12      0.70 o
  -6  -4   3       15.66       12.46      1.18 o
  -5  -4   3       17.53       16.91      1.80 o
  -4  -4   3       44.32       44.77      1.05 o
  -3  -4   3      132.24      134.96      1.70 o
  -2  -4   3      452.51      462.72      4.68 o
  -1  -4   3       34.63       40.85      0.85 o
   0  -4   3       32.23       36.18      0.74 o
   1  -4   3      121.72      120.47      1.60 o
   2  -4   3       80.91       82.63      1.48 o
   3  -4   3        4.01        4.31      0.42 o
   4  -4   3       10.89       13.76      0.62 o
   5  -4   3        3.33        2.45      0.53 o
   6  -4   3       68.10       61.30      1.99 o
   7  -4   3        2.85        3.52      0.96 o
   8  -4   3       11.61        9.13      1.36 o
   9  -4   3        0.56        0.44      1.24 o
  -9  -3   3        4.20        4.09      1.22 o
  -8  -3   3      131.06      120.44      3.46 o
  -7  -3   3       28.28       24.19      1.32 o
  -6  -3   3       50.99       51.57      2.29 o
  -5  -3   3       50.30       47.81      1.09 o
  -4  -3   3        1.92        2.10      0.34 o
  -3  -3   3        0.33        0.62      0.23 o
  -2  -3   3       91.55       81.43      1.16 o
  -1  -3   3      126.35      138.07      1.54 o
   0  -3   3      126.45      147.45      1.51 o
   1  -3   3      207.73      199.81      2.20 o
   2  -3   3      460.73      470.91      4.81 o
   3  -3   3      107.52       97.42      1.35 o
   4  -3   3       15.42       13.15      0.57 o
   5  -3   3      129.20      120.98      1.96 o
   6  -3   3      119.18      127.64      2.56 o
   7  -3   3        4.81        4.60      0.83 o
   8  -3   3      155.80      163.54      4.39 o
   9  -3   3        7.62        8.88      1.39 o
  -9  -2   3        1.85        0.65      1.03 o
  -8  -2   3       72.19       61.48      2.68 o
  -7  -2   3        7.12        8.26      0.93 o
  -6  -2   3      513.16      517.14      7.42 o
  -5  -2   3        9.99       11.42      0.55 o
  -4  -2   3       27.32       25.58      0.75 o
  -3  -2   3       62.16       56.45      1.08 o
  -2  -2   3      267.07      253.70      2.58 o
  -1  -2   3        3.12        4.35      0.26 o
   0  -2   3        4.39        5.29      0.24 o
   1  -2   3      570.46      566.92      5.18 o
   2  -2   3      370.00      365.03      3.92 o
   3  -2   3        0.40        0.56      0.19 o
   4  -2   3       30.08       37.63      0.70 o
   5  -2   3       87.40       81.72      1.63 o
   6  -2   3       48.79       47.66      1.18 o
   7  -2   3        6.04        7.45      0.74 o
   8  -2   3       74.14       75.07      2.65 o
   9  -2   3       36.22       40.44      2.18 o
  10  -2   3       20.38       20.87      2.28 o
  -9  -1   3        1.01       -0.40      1.25 o
  -8  -1   3        2.11        2.77      1.41 o
  -7  -1   3       20.19       16.68      1.23 o
  -6  -1   3      270.82      252.02      4.62 o
  -5  -1   3       44.70       41.71      1.02 o
  -4  -1   3      310.11      329.35      3.31 o
  -3  -1   3      899.09      867.06      7.62 o
  -2  -1   3       79.64       81.68      0.98 o
  -1  -1   3      510.62      476.07      3.87 o
   0  -1   3      900.45      891.05      7.14 o
   1  -1   3       21.12       21.73      0.41 o
   2  -1   3       24.43       32.55      0.67 o
   3  -1   3       29.97       29.61      0.50 o
   4  -1   3       20.41       15.34      0.47 o
   5  -1   3       16.01       15.90      0.56 o
   6  -1   3        0.12        0.32      0.31 o
   7  -1   3       26.87       26.41      1.29 o
   8  -1   3        5.95        3.93      0.85 o
   9  -1   3        0.02        0.05      0.75 o
  10  -1   3        2.98        2.52      1.44 o
  -9   0   3        0.26        3.22      2.07 o
  -8   0   3        3.48        2.55      1.03 o
  -7   0   3        0.46        0.89      0.69 o
  -6   0   3        5.74        4.83      1.03 o
  -5   0   3      113.57      118.84      2.05 o
  -4   0   3       52.39       54.82      1.22 o
  -3   0   3      559.05      522.74      5.25 o
  -2   0   3        1.39        2.11      0.26 o
  -1   0   3      639.05      629.71      5.12 o
   0   0   3      182.92      176.95      1.80 o
   1   0   3       33.90       36.03      0.43 o
   2   0   3        7.16       11.09      0.24 o
   3   0   3      297.74      330.53      3.23 o
   4   0   3      356.61      360.94      3.67 o
   5   0   3        1.54        2.06      0.24 o
   6   0   3      114.78      121.35      1.60 o
   7   0   3       11.28        9.49      0.52 o
   8   0   3       10.90       11.98      0.96 o
   9   0   3        0.00       -0.04      0.71 o
  10   0   3        0.84       -0.05      0.78 o
  11   0   3        1.26        1.36      1.03 o
  -9   1   3        1.15        1.17      1.90 o
  -8   1   3        1.48        1.76      1.79 o
  -7   1   3        0.81        0.66      0.69 o
  -6   1   3        0.01        0.10      0.52 o
  -5   1   3        7.61        7.56      0.65 o
  -4   1   3        0.88        0.66      0.38 o
  -3   1   3       13.86       13.05      0.59 o
  -2   1   3      160.46      132.49      1.47 o
  -1   1   3        0.21        0.12      0.15 o
   0   1   3       55.51       45.70      0.64 o
   1   1   3      137.04      153.67      1.22 o
   2   1   3      633.31      642.34      6.88 o
   3   1   3      175.46      176.74      2.12 o
   4   1   3        3.74        5.27      0.24 o
   5   1   3       94.70       94.39      1.11 o
   6   1   3      205.90      224.05      2.58 o
   7   1   3      155.97      167.86      2.30 o
   8   1   3        2.35        2.14      0.50 o
   9   1   3        3.78        4.46      0.79 o
  10   1   3        9.96        8.78      1.17 o
  11   1   3        4.11        3.26      1.05 o
  -8   2   3       37.79       35.19      4.00 o
  -7   2   3        3.06        1.97      0.88 o
  -6   2   3        3.88        3.67      1.13 o
  -5   2   3        3.97        1.68      0.64 o
  -4   2   3       23.30       22.16      0.89 o
  -3   2   3        2.22        2.53      0.44 o
  -2   2   3      100.71       98.87      1.27 o
  -1   2   3       28.83       35.69      0.70 o
   0   2   3      913.13      894.03      8.66 o
   1   2   3      574.15      514.35      4.65 o
   2   2   3      388.22      372.09      5.03 o
   3   2   3       30.81       28.58      1.64 o
   4   2   3        0.98        2.33      0.18 o
   5   2   3        2.98        4.16      0.25 o
   6   2   3       18.51       17.96      0.54 o
   7   2   3      210.93      196.45      2.77 o
   8   2   3       64.71       73.66      1.59 o
   9   2   3       41.13       43.71      1.86 o
  10   2   3        0.10       -0.55      0.63 o
  11   2   3        4.89        4.89      1.05 o
  -8   3   3       14.19       11.35      2.73 o
  -7   3   3        9.11        6.72      1.47 o
  -6   3   3       23.35       21.44      1.36 o
  -5   3   3       17.39       14.37      1.29 o
  -4   3   3       15.28       16.07      0.83 o
  -3   3   3        1.82        2.54      0.41 o
  -2   3   3       45.46       41.71      0.90 o
  -1   3   3        5.32        2.85      0.31 o
   0   3   3      321.75      307.91      3.12 o
   1   3   3       24.08       19.41      0.39 o
   2   3   3      125.26      126.11      1.41 o
   3   3   3        1.51        2.12      0.72 o
   4   3   3       53.60       45.28      1.18 o
   5   3   3      200.31      186.90      3.85 o
   6   3   3        0.69        1.61      0.24 o
   7   3   3        2.19        1.96      0.32 o
   8   3   3        2.14        2.52      0.44 o
   9   3   3       14.85       12.28      0.77 o
  10   3   3        0.43       -0.04      0.64 o
  11   3   3        3.53        2.20      0.98 o
  -7   4   3        7.48        6.94      1.54 o
  -6   4   3       78.42       90.92      3.83 o
  -5   4   3        8.77        8.32      0.96 o
  -4   4   3       16.68       18.04      0.87 o
  -3   4   3        0.00       -0.29      0.29 o
  -2   4   3       88.09       85.29      1.51 o
  -1   4   3       16.88       19.78      0.73 o
   0   4   3      148.59      174.02      2.17 o
   1   4   3       32.68       38.17      0.67 o
   2   4   3     3104.49     3290.16     33.45 o
   3   4   3      151.30      146.64      2.07 o
   4   4   3      211.75      236.48      3.03 o
   5   4   3       36.13       27.28      0.64 o
   6   4   3        0.00        0.08      0.20 o
   7   4   3        2.55        2.16      0.34 o
   8   4   3       31.55       31.10      0.99 o
   9   4   3       24.30       25.15      0.99 o
  10   4   3        4.21        5.26      0.86 o
  11   4   3        0.81        0.58      0.77 o
  -7   5   3        3.23        4.65      1.76 o
  -6   5   3        1.36        0.32      1.45 o
  -5   5   3        0.01       -0.88      0.88 o
  -4   5   3      111.62      120.37      4.90 o
  -3   5   3       46.18       52.88      1.33 o
  -2   5   3       51.25       52.62      1.28 o
  -1   5   3        0.79        0.99      0.28 o
   0   5   3       11.84       12.59      0.51 o
   1   5   3      157.97      170.44      1.89 o
   2   5   3        3.71        3.09      0.32 o
   3   5   3        9.72        9.11      0.34 o
   4   5   3      665.70      760.40      7.53 o
   5   5   3       25.89       23.68      0.68 o
   6   5   3        5.01        7.07      0.36 o
   7   5   3        0.01       -0.07      0.28 o
   8   5   3        0.75        0.67      0.36 o
   9   5   3        0.80        0.46      0.43 o
  10   5   3        1.06        0.09      0.63 o
  11   5   3        0.01       -0.18      0.78 o
  -6   6   3        0.19        0.20      1.16 o
  -5   6   3       37.96       42.12      3.20 o
  -4   6   3       56.16       60.32      3.06 o
  -3   6   3      234.45      239.10      4.59 o
  -2   6   3       93.91       93.13      1.94 o
  -1   6   3       16.99       15.08      0.67 o
   0   6   3        7.12        6.79      0.59 o
   1   6   3        0.13        0.88      0.31 o
   2   6   3      131.74      137.07      2.03 o
   3   6   3      238.74      256.29      3.50 o
   4   6   3        6.52        5.36      0.36 o
   5   6   3        3.84        3.81      0.32 o
   6   6   3       33.50       29.27      0.68 o
   7   6   3       51.69       52.74      1.12 o
   8   6   3       28.65       31.74      1.07 o
   9   6   3        0.49        0.32      0.41 o
  10   6   3        7.76        9.63      0.99 o
  11   6   3        0.01       -0.30      0.70 o
  -6   7   3        2.07        1.47      1.35 o
  -5   7   3        1.65        1.26      1.31 o
  -4   7   3        2.95        2.36      1.28 o
  -3   7   3       12.69       15.23      3.30 o
  -2   7   3      394.89      392.08      5.85 o
  -1   7   3      490.93      486.02      7.59 o
   0   7   3      400.49      394.47      5.80 o
   1   7   3        1.48        1.61      0.40 o
   2   7   3       59.63       57.65      1.28 o
   3   7   3       51.53       50.20      1.02 o
   4   7   3        2.02        1.52      0.30 o
   5   7   3        0.20       -0.25      0.27 o
   6   7   3        0.15        0.12      0.31 o
   7   7   3       33.63       31.76      0.94 o
   8   7   3        6.43        8.31      0.66 o
   9   7   3        5.05        4.87      0.60 o
  10   7   3        3.63        2.38      0.73 o
  11   7   3        3.09        3.77      1.18 o
  -5   8   3        3.39        6.42      2.05 o
  -4   8   3        0.90       -0.09      1.11 o
  -3   8   3       68.75       74.69      5.26 o
  -2   8   3       21.44       22.81      1.48 o
  -1   8   3        1.85        1.87      0.69 o
   0   8   3      274.30      270.58      4.90 o
   1   8   3        0.94        1.05      0.65 o
   2   8   3      386.48      383.40      4.94 o
   3   8   3      235.44      224.19      3.22 o
   4   8   3        0.55        0.78      0.41 o
   5   8   3        0.00       -0.31      0.31 o
   6   8   3        9.53       10.17      0.63 o
   7   8   3        1.22        0.88      0.39 o
   8   8   3        0.47        1.66      0.43 o
   9   8   3        2.05        2.21      0.68 o
  10   8   3        0.21        0.57      0.65 o
  -4   9   3        0.24        1.36      1.39 o
  -3   9   3        0.05       -0.31      1.06 o
  -2   9   3       11.11        8.68      1.61 o
  -1   9   3       17.45       15.28      1.65 o
   0   9   3       25.43       28.11      1.55 o
   1   9   3        2.89        3.82      0.77 o
   2   9   3       26.88       28.65      1.63 o
   3   9   3      102.73       98.34      3.52 o
   4   9   3       14.84       13.79      1.14 o
   5   9   3       93.56       93.74      1.84 o
   6   9   3       13.13       13.27      0.77 o
   7   9   3        0.96        0.20      0.45 o
   8   9   3        0.31        0.04      0.55 o
   9   9   3        0.56        0.45      0.98 o
  10   9   3        6.31        6.20      1.16 o
  -3  10   3        0.18        1.36      1.60 o
  -2  10   3       14.96       21.12      3.30 o
  -1  10   3        4.32        4.18      1.33 o
   0  10   3        0.52        0.56      0.90 o
   1  10   3       19.16       18.02      1.61 o
   2  10   3       14.14       14.28      1.42 o
   3  10   3        2.62        1.15      0.76 o
   4  10   3        1.72        1.34      0.78 o
   5  10   3        2.48        1.90      0.65 o
   6  10   3        0.80        1.61      0.60 o
   7  10   3        2.57        3.28      0.71 o
   8  10   3        0.26        0.94      0.59 o
   9  10   3        2.01        1.52      0.76 o
  -1  11   3       16.89       22.27      3.61 o
   0  11   3       26.20       28.39      3.76 o
   1  11   3        0.26       -0.80      0.85 o
   2  11   3        0.01        0.63      0.81 o
   3  11   3        0.68        0.83      0.88 o
   4  11   3        5.24        7.70      1.19 o
   5  11   3        1.17        1.06      0.66 o
   6  11   3        1.81        1.99      1.26 o
   7  11   3        0.34        0.30      0.63 o
   8  11   3        0.45       -0.68      0.68 o
   1  12   3       17.32       26.42      3.73 o
   2  12   3        0.37        0.33      1.02 o
   3  12   3        2.25        2.58      1.12 o
   4  12   3        1.93        2.07      1.17 o
   5  12   3        0.06        0.92      0.73 o
   6  12   3        3.81        7.14      1.10 o
  -4 -10   4        6.21       11.38      4.24 o
  -3 -10   4        6.19        9.54      3.87 o
  -2 -10   4        1.55        1.15      1.10 o
  -1 -10   4        9.33       10.16      2.10 o
   0 -10   4        0.33        1.67      0.97 o
   1 -10   4        4.06        6.39      1.55 o
   2 -10   4        3.42        2.29      1.32 o
  -6  -9   4        1.82        5.15      1.72 o
  -5  -9   4        3.84        6.10      2.17 o
  -4  -9   4       16.64       20.51      5.76 o
  -3  -9   4       26.70       27.63      3.15 o
  -2  -9   4        2.39        2.57      1.90 o
  -1  -9   4       11.55       12.34      1.62 o
   0  -9   4       37.22       30.24      2.32 o
   1  -9   4       17.09       15.26      4.48 o
   2  -9   4        0.38       -0.98      0.98 o
   3  -9   4        1.02        0.63      2.08 o
   4  -9   4        2.12        4.34      1.60 o
  -7  -8   4        2.18        1.46      1.40 o
  -6  -8   4        0.06        0.47      0.89 o
  -5  -8   4        0.58       -0.22      0.80 o
  -4  -8   4        1.05        1.95      0.81 o
  -3  -8   4        0.02       -0.46      0.75 o
  -2  -8   4       14.57       13.14      1.28 o
  -1  -8   4      215.94      191.86      4.72 o
   0  -8   4        5.12        5.31      0.86 o
   1  -8   4        3.34        4.43      1.08 o
   2  -8   4        0.37        0.88      0.95 o
   3  -8   4        0.05        0.27      0.94 o
   4  -8   4        0.19       -0.33      1.02 o
   5  -8   4        3.28        6.44      1.56 o
  -7  -7   4        6.28        4.92      1.22 o
  -6  -7   4       12.75       12.12      1.39 o
  -5  -7   4       10.89       11.56      1.10 o
  -4  -7   4       16.39       15.84      0.99 o
  -3  -7   4        1.40        1.85      0.63 o
  -2  -7   4        0.40        0.59      0.75 o
  -1  -7   4        2.99        3.05      0.64 o
   0  -7   4        1.26        0.95      0.46 o
   1  -7   4      143.80      117.16      3.43 o
   2  -7   4       19.63       21.23      1.39 o
   3  -7   4        9.12        8.62      1.50 o
   4  -7   4        4.51        3.84      1.56 o
   5  -7   4        0.54       -0.91      0.91 o
   6  -7   4       12.91       14.98      2.86 o
  -8  -6   4       13.53       14.82      2.16 o
  -7  -6   4        0.73        0.78      0.88 o
  -6  -6   4       70.09       66.06      2.45 o
  -5  -6   4        9.47        9.95      1.00 o
  -4  -6   4        0.05        0.23      0.45 o
  -3  -6   4       36.65       40.31      1.41 o
  -2  -6   4        0.77        1.65      0.47 o
  -1  -6   4        4.78        5.32      0.56 o
   0  -6   4        4.04        5.73      0.53 o
   1  -6   4       27.59       24.00      0.92 o
   2  -6   4       16.36       17.81      0.83 o
   3  -6   4        4.19        2.60      0.55 o
   4  -6   4        7.21        8.36      0.99 o
   5  -6   4        5.96        3.72      0.83 o
   6  -6   4        0.00        0.38      1.70 o
   7  -6   4        0.48        1.30      1.68 o
  -8  -5   4        1.80       -0.08      1.52 o
  -7  -5   4        0.04        0.59      0.81 o
  -6  -5   4       12.90       10.75      1.05 o
  -5  -5   4       10.75       10.18      0.96 o
  -4  -5   4      300.38      301.35      4.30 o
  -3  -5   4       20.94       20.41      0.77 o
  -2  -5   4       42.21       44.27      1.11 o
  -1  -5   4      212.62      206.76      2.91 o
   0  -5   4      219.15      217.54      2.80 o
   1  -5   4       16.56       13.60      0.68 o
   2  -5   4        0.95        3.19      0.42 o
   3  -5   4       25.51       20.83      0.89 o
   4  -5   4      103.97       91.77      2.44 o
   5  -5   4        6.68        5.59      0.88 o
   6  -5   4       11.81       12.57      1.25 o
   7  -5   4        1.30        0.89      0.99 o
   8  -5   4        0.57        0.97      1.68 o
  -8  -4   4        9.42        5.61      1.29 o
  -7  -4   4       13.38       11.11      1.30 o
  -6  -4   4        0.64        0.33      0.59 o
  -5  -4   4       20.77       18.69      1.42 o
  -4  -4   4        0.28        0.26      0.40 o
  -3  -4   4       15.56       17.01      0.61 o
  -2  -4   4       79.83       87.07      1.83 o
  -1  -4   4      160.13      153.97      2.01 o
   0  -4   4      172.57      162.18      2.17 o
   1  -4   4       60.58       62.48      1.11 o
   2  -4   4       78.13       74.63      1.30 o
   3  -4   4      113.77      100.96      1.64 o
   4  -4   4      286.14      278.38      3.14 o
   5  -4   4        4.81        6.91      0.64 o
   6  -4   4      150.07      154.31      3.41 o
   7  -4   4       12.23       13.40      1.43 o
   8  -4   4        0.15        0.34      0.83 o
   9  -4   4        0.00       -0.06      0.96 o
  -9  -3   4        0.81        3.65      1.99 o
  -8  -3   4       10.55        8.42      1.42 o
  -7  -3   4        0.47       -0.12      0.67 o
  -6  -3   4        0.10        0.02      0.78 o
  -5  -3   4        1.18        0.18      0.49 o
  -4  -3   4        7.03        6.78      0.53 o
  -3  -3   4        0.00        0.44      0.26 o
  -2  -3   4        6.35        7.33      0.37 o
  -1  -3   4       14.02       14.85      0.52 o
   0  -3   4        8.43        9.26      0.56 o
   1  -3   4        2.15        4.56      0.31 o
   2  -3   4      115.50      130.26      1.77 o
   3  -3   4       54.11       49.58      1.39 o
   4  -3   4        0.94        1.51      0.37 o
   5  -3   4       57.27       58.41      1.25 o
   6  -3   4      357.27      363.54      5.94 o
   7  -3   4      109.57      106.86      3.22 o
   8  -3   4       33.41       29.64      2.49 o
   9  -3   4        2.60        1.48      1.04 o
  -9  -2   4        1.05       -0.90      1.74 o
  -8  -2   4      124.44      119.60      4.84 o
  -7  -2   4       34.14       30.77      1.65 o
  -6  -2   4        2.34        3.45      0.69 o
  -5  -2   4        2.28        2.12      0.59 o
  -4  -2   4       72.97       78.46      1.40 o
  -3  -2   4        0.17        0.13      0.25 o
  -2  -2   4        0.65        1.66      0.28 o
  -1  -2   4      220.85      217.72      2.10 o
   0  -2   4       90.52      101.10      1.28 o
   1  -2   4      211.53      198.72      2.05 o
   2  -2   4      185.09      184.87      2.29 o
   3  -2   4        1.54        1.69      0.26 o
   4  -2   4        3.98        2.25      0.34 o
   5  -2   4      229.71      220.30      2.86 o
   6  -2   4        5.86        7.55      0.54 o
   7  -2   4        4.51        4.51      0.87 o
   8  -2   4       27.63       30.24      1.77 o
   9  -2   4      170.61      185.90      4.75 o
  10  -2   4        0.46        0.24      0.99 o
  -8  -1   4       16.42       14.83      3.00 o
  -7  -1   4       45.30       41.53      1.89 o
  -6  -1   4       81.11       79.97      2.73 o
  -5  -1   4      304.11      283.27      4.99 o
  -4  -1   4       49.39       51.19      1.10 o
  -3  -1   4       26.65       26.66      0.71 o
  -2  -1   4      152.84      169.68      1.86 o
  -1  -1   4      330.46      338.60      3.05 o
   0  -1   4      102.25      114.75      1.41 o
   1  -1   4      157.14      150.49      1.66 o
   2  -1   4      278.65      278.89      2.86 o
   3  -1   4       90.82       93.81      1.23 o
   4  -1   4        3.11        2.91      0.45 o
   5  -1   4       74.98       61.99      1.15 o
   6  -1   4       71.30       72.17      1.27 o
   7  -1   4        0.75        0.69      0.42 o
   8  -1   4       32.17       30.98      1.64 o
   9  -1   4       17.75       18.60      1.48 o
  10  -1   4        6.40        7.59      1.28 o
  -8   0   4        0.09       -1.40      1.40 o
  -7   0   4        0.61        0.74      0.72 o
  -6   0   4        2.40        4.19      0.79 o
  -5   0   4      105.24      104.53      3.57 o
  -4   0   4       45.76       39.89      1.29 o
  -3   0   4       10.45       11.73      0.56 o
  -2   0   4       66.24       71.35      1.13 o
  -1   0   4      122.21      133.07      1.53 o
   0   0   4      176.52      166.44      1.92 o
   1   0   4       55.10       65.92      0.93 o
   2   0   4      141.56      133.23      1.38 o
   3   0   4      407.05      438.36      4.54 o
   4   0   4      794.38      863.32      8.65 o
   5   0   4       41.38       46.57      0.98 o
   6   0   4        0.02        0.21      0.23 o
   7   0   4        3.91        4.53      0.49 o
   8   0   4       36.99       39.36      1.32 o
   9   0   4       21.83       22.33      1.47 o
  10   0   4       36.95       37.85      1.99 o
  11   0   4        4.39        1.65      1.02 o
  -8   1   4        2.39       -0.67      1.56 o
  -7   1   4        0.84        0.42      0.87 o
  -6   1   4        0.78        0.22      0.60 o
  -5   1   4        4.29        4.50      0.74 o
  -4   1   4       27.69       29.44      1.04 o
  -3   1   4        8.11       10.90      0.64 o
  -2   1   4      118.17      119.15      1.59 o
  -1   1   4      183.92      192.75      2.38 o
   0   1   4      200.42      201.56      2.33 o
   1   1   4      298.10      288.41      2.54 o
   2   1   4      291.21      284.65      2.76 o
   3   1   4       36.70       39.28      0.61 o
   4   1   4      239.06      267.53      2.63 o
   5   1   4     1592.47     1652.67     16.14 o
   6   1   4       40.40       46.48      0.87 o
   7   1   4      102.90      101.74      1.62 o
   8   1   4        6.07        7.81      0.73 o
   9   1   4        1.91        1.57      0.68 o
  10   1   4        0.62       -0.60      1.58 o
  11   1   4        0.15       -0.78      0.78 o
  -8   2   4        0.12       -1.58      1.58 o
  -7   2   4       10.29       10.20      1.61 o
  -6   2   4        0.91        0.11      0.77 o
  -5   2   4        2.55        1.96      0.64 o
  -4   2   4       55.70       57.10      1.46 o
  -3   2   4        4.51        5.04      0.50 o
  -2   2   4      580.66      633.43      6.26 o
  -1   2   4       10.68       12.42      0.51 o
   0   2   4       69.76       54.36      0.86 o
   1   2   4      283.30      289.19      2.55 o
   2   2   4       16.38       16.82      0.32 o
   3   2   4      113.45      129.07      1.77 o
   4   2   4      467.27      528.24      8.46 o
   5   2   4       77.19       80.54      1.50 o
   6   2   4      304.89      315.40      3.45 o
   7   2   4       85.45       83.14      1.35 o
   8   2   4        5.36        5.64      0.53 o
   9   2   4       25.07       25.43      1.01 o
  10   2   4        9.63       10.83      1.06 o
  11   2   4       15.85       16.64      1.37 o
  -7   3   4        2.31        3.52      1.29 o
  -6   3   4       17.45       16.76      1.89 o
  -5   3   4       12.09       14.68      1.16 o
  -4   3   4        7.61        7.57      0.68 o
  -3   3   4        0.00       -0.24      0.32 o
  -2   3   4        0.55        1.08      0.29 o
  -1   3   4       72.04       70.22      1.16 o
   0   3   4     1521.34     1678.79     15.10 o
   1   3   4       12.35       15.18      0.40 o
   2   3   4       53.93       44.87      0.63 o
   3   3   4        1.12        0.77      0.19 o
   4   3   4       15.99       17.12      1.73 o
   5   3   4        4.96        5.71      0.33 o
   6   3   4       78.21       80.32      1.78 o
   7   3   4       45.77       53.40      0.97 o
   8   3   4       26.23       29.18      0.90 o
   9   3   4        0.04       -0.06      0.40 o
  10   3   4        0.13        0.27      0.59 o
  11   3   4        0.20        0.08      0.74 o
  -7   4   4        0.80        1.85      1.29 o
  -6   4   4        2.41        0.91      1.95 o
  -5   4   4        5.25        5.22      1.22 o
  -4   4   4        0.01       -0.21      0.41 o
  -3   4   4        4.52        4.74      0.53 o
  -2   4   4        0.01        0.33      0.27 o
  -1   4   4       74.71       93.63      1.45 o
   0   4   4      442.66      475.95      4.46 o
   1   4   4      398.68      428.53      4.50 o
   2   4   4     1596.53     1767.18     18.17 o
   3   4   4       89.63       95.56      1.64 o
   4   4   4       33.81       34.40      0.82 o
   5   4   4       92.25       83.12      1.64 o
   6   4   4       71.84       70.14      1.19 o
   7   4   4       85.16       84.36      1.23 o
   8   4   4        4.35        4.42      0.43 o
   9   4   4        1.24        0.93      0.40 o
  10   4   4        6.99        7.13      0.80 o
  11   4   4        2.35        3.24      1.17 o
  -7   5   4        0.00       -0.99      1.14 o
  -6   5   4       61.89       70.53      3.63 o
  -5   5   4       46.05       45.66      2.77 o
  -4   5   4       15.57       16.19      2.22 o
  -3   5   4        2.07        2.07      0.58 o
  -2   5   4        3.68        3.17      0.43 o
  -1   5   4       42.47       39.02      0.88 o
   0   5   4        0.62        2.21      0.31 o
   1   5   4      522.37      552.64      6.26 o
   2   5   4       26.18       43.90      1.38 o
   3   5   4        1.62        3.43      0.25 o
   4   5   4      277.53      277.81      3.50 o
   5   5   4      271.19      283.07      3.45 o
   6   5   4       68.86       70.68      1.43 o
   7   5   4        7.40        5.25      0.33 o
   8   5   4       21.20       21.48      0.81 o
   9   5   4        0.16        0.38      0.37 o
  10   5   4       23.36       22.76      0.97 o
  11   5   4        4.26        5.32      1.05 o
  -6   6   4        2.92        2.81      2.19 o
  -5   6   4       38.97       40.46      2.84 o
  -4   6   4      177.63      184.00      6.23 o
  -3   6   4       56.71       62.24      1.90 o
  -2   6   4       34.01       35.16      1.37 o
  -1   6   4        0.11        0.14      0.28 o
   0   6   4        0.02        0.15      0.26 o
   1   6   4        5.22        3.52      0.40 o
   2   6   4       17.50       19.29      0.63 o
   3   6   4        3.77        9.57      0.38 o
   4   6   4        7.20        6.20      0.36 o
   5   6   4       23.38       17.83      0.56 o
   6   6   4        3.72        4.72      0.31 o
   7   6   4       12.92       13.77      0.53 o
   8   6   4        2.12        1.85      0.37 o
   9   6   4       13.04       13.49      0.83 o
  10   6   4        0.80        0.68      0.53 o
  11   6   4        0.95        1.75      0.72 o
  -5   7   4       22.32       22.78      5.59 o
  -4   7   4       36.59       37.46      2.76 o
  -3   7   4       64.29       58.48      3.04 o
  -2   7   4      366.29      380.51      5.79 o
  -1   7   4       77.42       74.55      2.18 o
   0   7   4       90.71       94.02      2.10 o
   1   7   4        1.01        0.44      0.37 o
   2   7   4       37.43       40.35      1.06 o
   3   7   4        8.43        9.79      0.61 o
   4   7   4       10.23       15.29      0.60 o
   5   7   4       28.42       32.03      0.86 o
   6   7   4        0.04        0.25      0.27 o
   7   7   4       11.48       12.65      0.63 o
   8   7   4        1.07        1.14      0.35 o
   9   7   4        1.11        1.45      0.44 o
  10   7   4        0.04        0.31      0.64 o
  11   7   4        1.67        3.01      0.85 o
  -4   8   4        2.03        2.93      1.39 o
  -3   8   4       23.75       23.86      3.67 o
  -2   8   4       18.03       18.18      1.26 o
  -1   8   4        1.39        1.29      0.74 o
   0   8   4      287.16      273.61      4.94 o
   1   8   4      618.70      604.38      8.97 o
   2   8   4       15.41       15.79      0.81 o
   3   8   4       11.42       10.89      0.75 o
   4   8   4       15.72       14.40      0.76 o
   5   8   4       21.29       18.98      0.77 o
   6   8   4        0.48        0.54      0.34 o
   7   8   4        2.05        2.83      0.42 o
   8   8   4       13.25       14.77      0.82 o
   9   8   4        0.46        0.63      0.40 o
  10   8   4        0.01        1.16      0.65 o
  11   8   4        2.03        1.55      0.94 o
  -3   9   4        2.79        2.72      1.38 o
  -2   9   4        3.60        2.02      1.09 o
  -1   9   4        0.79        0.78      1.29 o
   0   9   4        0.72        1.06      0.70 o
   1   9   4        0.01        0.44      0.70 o
   2   9   4       35.83       33.10      2.12 o
   3   9   4      123.31      128.76      3.93 o
   4   9   4       58.56       52.53      1.83 o
   5   9   4       27.79       24.17      0.97 o
   6   9   4        3.29        3.38      0.50 o
   7   9   4        1.65        0.83      0.48 o
   8   9   4        6.90        6.02      0.60 o
   9   9   4        0.49        0.70      0.58 o
  10   9   4       13.56       13.96      2.17 o
  -2  10   4        4.51        7.28      2.33 o
  -1  10   4        2.25        0.96      1.40 o
   0  10   4        0.85        0.45      0.90 o
   1  10   4        0.30       -0.65      0.84 o
   2  10   4        6.99        7.69      1.17 o
   3  10   4        5.53        5.10      0.99 o
   4  10   4        7.82        7.10      1.01 o
   5  10   4        0.11       -0.47      0.52 o
   6  10   4        2.27        1.55      0.76 o
   7  10   4       13.97       13.60      1.02 o
   8  10   4        9.29       11.01      1.33 o
   9  10   4        6.04        6.01      0.91 o
  -1  11   4        0.84        1.42      1.95 o
   0  11   4        0.05       -0.85      1.68 o
   1  11   4       23.85       30.88      2.68 o
   2  11   4        0.20        0.78      0.89 o
   3  11   4        0.28       -1.11      1.14 o
   4  11   4       10.95       12.40      1.32 o
   5  11   4        1.03        1.24      0.65 o
   6  11   4       11.53       13.74      1.13 o
   7  11   4        9.10       11.74      1.07 o
   8  11   4        3.94        3.57      0.83 o
   1  12   4        2.63        1.38      1.77 o
   2  12   4        3.96        3.48      1.26 o
   3  12   4        8.86       10.28      1.49 o
   4  12   4        0.10        1.26      1.02 o
   5  12   4       18.89       22.02      1.81 o
   6  12   4        7.75        9.56      1.19 o
   7  12   4        2.26        2.48      0.90 o
  -3 -10   5        0.37        1.35      1.81 o
  -2 -10   5        0.58        3.01      1.94 o
  -1 -10   5        8.77       11.11      4.78 o
   0 -10   5        0.16        0.18      1.11 o
   1 -10   5        0.00        0.68      0.98 o
  -5  -9   5        3.52        4.16      2.66 o
  -4  -9   5        2.37        3.62      1.52 o
  -3  -9   5       45.97       46.93      5.08 o
  -2  -9   5       11.01       16.22      1.62 o
  -1  -9   5        0.73        1.46      1.12 o
   0  -9   5       15.34       16.52      2.08 o
   1  -9   5        0.43        2.14      0.97 o
   2  -9   5        2.58        3.11      1.33 o
   3  -9   5        2.30        1.39      1.29 o
  -6  -8   5        2.07        2.90      2.95 o
  -5  -8   5        0.01        0.94      2.00 o
  -4  -8   5        0.23       -0.55      1.69 o
  -3  -8   5       34.20       38.17      3.46 o
  -2  -8   5        0.52        2.71      0.98 o
  -1  -8   5       33.31       31.82      1.92 o
   0  -8   5        2.79        4.36      0.85 o
   1  -8   5        0.16       -0.65      0.65 o
   2  -8   5        7.73        8.43      1.56 o
   3  -8   5        0.43       -0.07      1.04 o
   4  -8   5        3.19        2.70      1.37 o
   5  -8   5        4.18        3.63      2.08 o
  -7  -7   5        0.12        0.29      1.68 o
  -6  -7   5        1.67        3.03      2.34 o
  -5  -7   5        0.29        0.26      0.94 o
  -4  -7   5        1.15        1.74      0.71 o
  -3  -7   5        0.98        1.34      0.54 o
  -2  -7   5        2.50        3.16      0.71 o
  -1  -7   5       13.26       13.16      1.21 o
   0  -7   5       28.41       31.44      1.56 o
   1  -7   5        0.65        1.60      0.74 o
   2  -7   5        3.10        2.81      1.11 o
   3  -7   5        0.59        1.00      1.99 o
   4  -7   5        4.01        5.19      2.21 o
   5  -7   5        2.39        5.11      1.37 o
   6  -7   5       11.78       15.04      3.00 o
  -7  -6   5        6.29        2.95      1.62 o
  -6  -6   5       16.06       18.76      1.95 o
  -5  -6   5        2.51        1.56      0.74 o
  -4  -6   5        0.73        0.93      0.57 o
  -3  -6   5        0.43        1.43      0.49 o
  -2  -6   5        0.89        0.49      0.52 o
  -1  -6   5       16.64       15.39      1.11 o
   0  -6   5        2.32        1.89      0.46 o
   1  -6   5        6.00        7.19      0.62 o
   2  -6   5       17.99       15.86      0.93 o
   3  -6   5        0.74       -0.10      0.65 o
   4  -6   5        5.77        3.60      0.80 o
   5  -6   5       22.58       25.19      2.36 o
   6  -6   5        1.89        6.17      2.18 o
   7  -6   5        0.06        4.56      2.16 o
  -8  -5   5        0.25       -1.17      1.55 o
  -7  -5   5        7.06        6.22      1.87 o
  -6  -5   5       20.21       23.40      1.47 o
  -5  -5   5       19.31       15.06      1.64 o
  -4  -5   5        1.09        0.20      0.51 o
  -3  -5   5        2.58        1.63      0.58 o
  -2  -5   5       15.25       16.61      0.84 o
  -1  -5   5        6.39        5.09      0.56 o
   0  -5   5        0.56        1.43      0.47 o
   1  -5   5       11.29       11.12      0.64 o
   2  -5   5      165.52      170.32      2.77 o
   3  -5   5       50.87       54.66      1.83 o
   4  -5   5        4.18        1.49      0.61 o
   5  -5   5        2.76        1.81      0.89 o
   6  -5   5        0.07        0.01      0.82 o
   7  -5   5       14.93       17.82      1.74 o
   8  -5   5        1.24        0.59      1.31 o
  -8  -4   5        0.02       -0.54      1.69 o
  -7  -4   5        1.79       -0.20      1.06 o
  -6  -4   5        3.32        3.07      0.79 o
  -5  -4   5        6.71        5.29      0.80 o
  -4  -4   5        3.07        2.99      0.65 o
  -3  -4   5       15.54       14.98      0.89 o
  -2  -4   5       15.96       19.58      0.72 o
  -1  -4   5        0.29        0.08      0.31 o
   0  -4   5        0.25        1.05      0.35 o
   1  -4   5       24.17       23.08      0.76 o
   2  -4   5      173.15      166.29      2.24 o
   3  -4   5       32.92       30.75      0.93 o
   4  -4   5      289.09      294.57      5.05 o
   5  -4   5      147.77      143.06      3.16 o
   6  -4   5       28.90       26.07      1.44 o
   7  -4   5        3.81        2.89      0.99 o
   8  -4   5        3.25        3.91      1.31 o
   9  -4   5        0.57        0.57      1.09 o
  -8  -3   5        0.56       -1.19      1.53 o
  -7  -3   5        5.88        5.43      1.48 o
  -6  -3   5        1.33        3.16      0.77 o
  -5  -3   5        0.08       -0.05      0.51 o
  -4  -3   5        1.25        0.44      0.49 o
  -3  -3   5       15.68       15.13      0.77 o
  -2  -3   5        0.45        0.08      0.30 o
  -1  -3   5       82.56       80.81      1.43 o
   0  -3   5        4.14        6.33      0.40 o
   1  -3   5       71.15       67.28      1.47 o
   2  -3   5        4.40        7.85      0.47 o
   3  -3   5        0.22        0.15      0.26 o
   4  -3   5      132.82      131.99      2.22 o
   5  -3   5      357.60      347.39      4.85 o
   6  -3   5       31.49       32.07      1.46 o
   7  -3   5      143.56      152.11      3.99 o
   8  -3   5        0.87       -0.77      0.77 o
   9  -3   5        0.69       -0.08      0.92 o
  -8  -2   5       18.87       19.79      3.35 o
  -7  -2   5       22.23       15.39      2.74 o
  -6  -2   5        7.66        6.35      0.91 o
  -5  -2   5        2.54        4.17      0.83 o
  -4  -2   5       13.62       16.74      0.95 o
  -3  -2   5       12.08       12.69      0.70 o
  -2  -2   5        0.13        0.61      0.31 o
  -1  -2   5        6.49        7.53      0.43 o
   0  -2   5        9.27       17.75      0.59 o
   1  -2   5        2.39        0.96      0.22 o
   2  -2   5       11.34       13.59      0.60 o
   3  -2   5      103.83      106.42      1.51 o
   4  -2   5        2.13        2.73      0.41 o
   5  -2   5       34.86       34.43      1.03 o
   6  -2   5        9.16        8.15      0.67 o
   7  -2   5      561.79      563.55      9.85 o
   8  -2   5       10.69       10.89      1.26 o
   9  -2   5       16.62       14.43      1.51 o
  10  -2   5        0.34       -0.86      0.86 o
  -8  -1   5        3.57        4.41      2.20 o
  -7  -1   5       42.57       37.77      2.65 o
  -6  -1   5        3.17        3.46      0.81 o
  -5  -1   5        5.89        6.15      0.84 o
  -4  -1   5       28.73       29.88      0.90 o
  -3  -1   5        4.04        3.93      0.49 o
  -2  -1   5       43.72       39.66      1.07 o
  -1  -1   5      160.76      169.99      2.06 o
   0  -1   5      413.25      415.26      4.04 o
   1  -1   5      347.03      344.61      3.60 o
   2  -1   5      311.21      367.83      3.55 o
   3  -1   5      145.87      118.78      1.64 o
   4  -1   5       27.19       24.32      0.96 o
   5  -1   5       27.84       28.80      0.85 o
   6  -1   5       28.75       33.23      1.18 o
   7  -1   5       21.24       24.52      0.98 o
   8  -1   5        5.84        5.91      0.93 o
   9  -1   5       51.91       49.62      2.17 o
  10  -1   5        0.71        2.04      0.94 o
  -8   0   5        0.01       -1.16      1.64 o
  -7   0   5       10.72       11.21      1.76 o
  -6   0   5        4.98        8.77      1.24 o
  -5   0   5        8.22       12.02      1.27 o
  -4   0   5        3.11        2.91      0.52 o
  -3   0   5        0.92        2.09      0.40 o
  -2   0   5        1.90        3.14      0.36 o
  -1   0   5      230.24      229.12      2.72 o
   0   0   5      153.08      166.98      2.54 o
   1   0   5      513.51      525.02      4.77 o
   2   0   5     1479.55     1622.69     13.05 o
   3   0   5      784.73      820.80      8.11 o
   4   0   5       17.28       19.59      0.54 o
   5   0   5      154.86      162.11      3.42 o
   6   0   5       62.07       64.19      1.17 o
   7   0   5       54.86       52.18      1.17 o
   8   0   5       96.46       96.60      1.93 o
   9   0   5       18.27       17.83      1.33 o
  10   0   5       11.37        9.84      1.23 o
  11   0   5        0.66        0.34      0.94 o
  -8   1   5        0.12       -1.61      1.61 o
  -7   1   5        2.06       -0.26      0.89 o
  -6   1   5        0.01        0.09      0.88 o
  -5   1   5        8.79        8.50      0.95 o
  -4   1   5       70.78       77.78      1.76 o
  -3   1   5       42.93       49.43      1.30 o
  -2   1   5       52.13       43.00      0.97 o
  -1   1   5       65.78       71.90      1.23 o
   0   1   5       13.39       13.04      0.44 o
   1   1   5        9.47        6.94      0.30 o
   2   1   5       93.41      114.38      1.36 o
   3   1   5     1876.59     1981.11     18.80 o
   4   1   5      368.72      393.23      4.33 o
   5   1   5       63.65       65.27      1.03 o
   6   1   5        0.86        1.66      0.38 o
   7   1   5       39.43       36.66      0.91 o
   8   1   5        2.76        3.47      0.50 o
   9   1   5        9.45       10.45      0.87 o
  10   1   5        4.78        4.97      0.94 o
  11   1   5        5.58        5.73      1.13 o
  -7   2   5        2.80        3.46      1.61 o
  -6   2   5        0.24        0.52      1.79 o
  -5   2   5        0.01        0.11      0.99 o
  -4   2   5       67.93       71.96      1.73 o
  -3   2   5       22.27       23.21      0.94 o
  -2   2   5      164.89      172.10      2.62 o
  -1   2   5       24.36       25.54      0.69 o
   0   2   5        1.04        0.72      0.22 o
   1   2   5       49.08       48.26      0.74 o
   2   2   5      101.33      108.93      1.38 o
   3   2   5       22.38       36.78      0.73 o
   4   2   5      105.34      104.90      1.59 o
   5   2   5       51.81       57.97      1.01 o
   6   2   5        1.71        2.06      0.24 o
   7   2   5        1.11        1.57      0.36 o
   8   2   5        6.42        5.59      0.53 o
   9   2   5       10.13       11.85      0.66 o
  10   2   5        8.83        8.56      0.96 o
  11   2   5        0.00       -0.69      0.69 o
  -7   3   5        3.14        3.64      1.32 o
  -6   3   5        0.44        0.93      1.39 o
  -5   3   5        0.16        0.15      0.82 o
  -4   3   5        0.69        0.19      0.45 o
  -3   3   5        0.00        0.03      0.38 o
  -2   3   5      393.68      438.98      5.38 o
  -1   3   5      107.14      123.39      1.75 o
   0   3   5      214.81      203.84      2.35 o
   1   3   5       12.78       12.49      0.44 o
   2   3   5       21.35       26.96      0.52 o
   3   3   5       67.72       60.34      1.01 o
   4   3   5       71.05       60.67      3.24 o
   5   3   5      359.03      393.83     13.82 o
   6   3   5       67.52       65.92      1.11 o
   7   3   5        2.68        4.49      0.39 o
   8   3   5        0.91        1.40      0.34 o
   9   3   5        6.80        7.82      0.59 o
  10   3   5        2.42        1.89      0.58 o
  11   3   5        0.05       -0.37      0.67 o
  -7   4   5        4.12        6.25      1.63 o
  -6   4   5        6.10        6.96      1.55 o
  -5   4   5        7.57        8.18      1.48 o
  -4   4   5        0.18        0.53      0.82 o
  -3   4   5       26.97       28.98      1.30 o
  -2   4   5       22.87       20.22      0.88 o
  -1   4   5        8.86        8.58      0.51 o
   0   4   5      513.91      545.57      7.31 o
   1   4   5      163.25      176.00      2.21 o
   2   4   5        0.78        1.32      0.26 o
   3   4   5        7.11        3.78      0.27 o
   4   4   5       28.13       30.05      0.57 o
   5   4   5       23.34       20.35      2.13 o
   6   4   5        2.78        2.87      0.88 o
   7   4   5        0.36        0.80      0.26 o
   8   4   5       52.48       51.75      1.04 o
   9   4   5        0.48        1.22      0.37 o
  10   4   5       23.43       23.58      0.98 o
  11   4   5        0.10        0.30      0.66 o
  -6   5   5       22.84       25.27      2.98 o
  -5   5   5        0.02        1.14      1.23 o
  -4   5   5        1.28        0.87      0.92 o
  -3   5   5        0.14        0.42      0.56 o
  -2   5   5        0.04       -0.18      0.39 o
  -1   5   5       52.45       59.31      1.22 o
   0   5   5        6.84        5.51      0.40 o
   1   5   5        2.37        2.34      0.37 o
   2   5   5       95.11       95.13      1.66 o
   3   5   5      219.99      247.68      2.79 o
   4   5   5       86.03       86.61      1.23 o
   5   5   5       14.67       11.99      0.45 o
   6   5   5       15.98       13.96      0.49 o
   7   5   5        4.60        4.17      0.44 o
   8   5   5       13.90       15.89      0.61 o
   9   5   5        6.27        6.84      0.50 o
  10   5   5       78.61       85.72      1.79 o
  11   5   5        3.84        3.74      0.79 o
  -5   6   5       33.47       36.51      2.84 o
  -4   6   5      146.55      159.79      5.40 o
  -3   6   5       38.40       37.31      1.82 o
  -2   6   5        3.18        3.37      0.66 o
  -1   6   5       28.45       28.70      1.33 o
   0   6   5       22.75       22.59      0.81 o
   1   6   5       12.49       12.80      0.66 o
   2   6   5        2.08        1.92      0.35 o
   3   6   5      126.05      130.44      1.71 o
   4   6   5        2.58        1.65      0.25 o
   5   6   5        3.12        3.72      0.26 o
   6   6   5       13.13       11.58      0.52 o
   7   6   5       90.16       85.23      1.39 o
   8   6   5        5.28        6.82      0.41 o
   9   6   5        0.07        0.16      0.33 o
  10   6   5       14.35       13.37      0.84 o
  11   6   5       18.18       21.46      1.24 o
  -5   7   5        7.11       10.27      3.99 o
  -4   7   5       50.06       50.60      3.10 o
  -3   7   5       12.77       14.76      1.88 o
  -2   7   5      182.20      187.38      3.63 o
  -1   7   5      255.68      258.04      3.93 o
   0   7   5        0.00        1.00      0.52 o
   1   7   5        0.07        0.53      0.36 o
   2   7   5       22.65       22.67      0.78 o
   3   7   5        0.21        0.22      0.29 o
   4   7   5        4.40        3.19      0.39 o
   5   7   5        1.51        0.65      0.30 o
   6   7   5        1.06        1.23      0.35 o
   7   7   5        0.01        0.21      0.25 o
   8   7   5        8.92        9.21      0.49 o
   9   7   5        0.03        0.38      0.35 o
  10   7   5       16.77       17.96      0.81 o
  11   7   5        1.20        0.57      0.64 o
  -4   8   5        0.15       -0.11      2.51 o
  -3   8   5       15.66       18.13      2.13 o
  -2   8   5       31.40       36.28      2.14 o
  -1   8   5       66.92       66.97      2.00 o
   0   8   5        3.42        2.81      0.75 o
   1   8   5      100.56       95.18      2.91 o
   2   8   5       22.80       22.22      1.04 o
   3   8   5        1.44        0.50      0.43 o
   4   8   5        6.35        7.18      0.58 o
   5   8   5        0.32        0.50      0.35 o
   6   8   5       39.71       33.98      0.92 o
   7   8   5        1.43        1.96      0.37 o
   8   8   5        2.84        3.63      0.57 o
   9   8   5        0.45       -0.26      0.36 o
  10   8   5        7.42        7.99      0.65 o
  11   8   5        4.05        5.81      0.90 o
  -3   9   5        0.05       -1.08      1.08 o
  -2   9   5        0.32        0.17      1.10 o
  -1   9   5        1.51        1.73      0.75 o
   0   9   5        3.29        2.06      0.93 o
   1   9   5        0.01       -0.04      0.72 o
   2   9   5        0.61       -0.63      0.63 o
   3   9   5        2.62        3.06      0.76 o
   4   9   5        2.39        2.32      0.56 o
   5   9   5       56.34       56.03      1.70 o
   6   9   5        0.49        0.57      0.42 o
   7   9   5       10.03       10.04      0.64 o
   8   9   5       42.55       40.34      1.12 o
   9   9   5       30.82       31.20      1.04 o
  10   9   5       17.93       18.60      1.01 o
  -2  10   5        2.68        0.44      1.94 o
  -1  10   5        8.52        8.46      2.46 o
   0  10   5       20.71       26.35      2.50 o
   1  10   5        0.25       -0.26      0.81 o
   2  10   5        2.57        1.78      0.87 o
   3  10   5        3.79        3.63      0.94 o
   4  10   5       21.11       21.73      2.68 o
   5  10   5        8.88        9.08      0.95 o
   6  10   5       28.69       24.67      1.10 o
   7  10   5       14.85       13.28      0.86 o
   8  10   5        2.36        2.67      0.58 o
   9  10   5        3.25        3.06      0.68 o
   0  11   5        4.52        6.59      2.33 o
   1  11   5        0.05       -0.10      0.91 o
   2  11   5       17.60       23.77      1.91 o
   3  11   5        3.09        3.53      1.03 o
   4  11   5        2.97        2.36      0.90 o
   5  11   5        0.67        0.03      0.62 o
   6  11   5       15.88       16.44      1.18 o
   7  11   5        8.80        9.38      0.97 o
   8  11   5        4.51        2.77      1.02 o
   2  12   5        0.07        1.25      1.56 o
   3  12   5       13.07        9.01      2.50 o
   4  12   5       15.64       16.64      1.66 o
   5  12   5        6.28        6.74      1.07 o
   6  12   5        1.10        2.51      0.84 o
   7  12   5        3.21        3.22      0.88 o
  -3  -9   6        2.36       -0.77      1.61 o
  -2  -9   6        1.92        2.28      1.46 o
  -1  -9   6        0.39        1.13      1.56 o
   0  -9   6        0.43        1.26      1.22 o
   1  -9   6        0.04        1.11      0.94 o
   2  -9   6        0.01       -0.40      0.90 o
   3  -9   6       10.30       22.30      3.74 o
  -5  -8   6        6.29        6.74      2.00 o
  -4  -8   6        1.04        1.51      1.46 o
  -3  -8   6       14.37       14.34      2.11 o
  -2  -8   6        0.27        0.78      0.94 o
  -1  -8   6        3.99        4.35      1.31 o
   0  -8   6        0.04       -0.16      0.94 o
   1  -8   6        9.93        6.38      1.69 o
   2  -8   6        5.69        5.88      1.35 o
   3  -8   6        1.87        0.35      1.10 o
   4  -8   6       20.23       24.61      3.57 o
  -6  -7   6        1.76        0.08      1.51 o
  -5  -7   6        1.18        1.03      3.44 o
  -4  -7   6        0.01       -0.13      0.91 o
  -3  -7   6        3.35        2.40      1.03 o
  -2  -7   6        2.68        2.93      1.25 o
  -1  -7   6       12.90       14.26      2.64 o
   0  -7   6        5.35        5.45      1.14 o
   1  -7   6        1.22        0.70      0.78 o
   2  -7   6        4.51        5.92      1.37 o
   3  -7   6       17.52       16.83      3.13 o
   4  -7   6        5.36        6.45      1.45 o
   5  -7   6        0.07        1.71      1.68 o
   6  -7   6        8.00        9.05      2.69 o
  -6  -6   6        2.06       -0.96      1.24 o
  -5  -6   6        1.97        1.01      1.03 o
  -4  -6   6       13.35       13.80      1.60 o
  -3  -6   6        4.18        6.95      1.22 o
  -2  -6   6        4.44        2.77      2.07 o
  -1  -6   6        0.71        0.74      0.79 o
   0  -6   6       14.98       14.41      1.34 o
   1  -6   6       66.73       61.65      1.66 o
   2  -6   6        0.01        0.20      0.56 o
   3  -6   6        6.97        8.27      1.02 o
   4  -6   6        0.44        0.36      0.67 o
   5  -6   6       17.69       17.41      1.67 o
   6  -6   6        1.22        0.93      1.42 o
   7  -6   6        4.64        7.78      2.31 o
  -7  -5   6        5.54        6.41      2.28 o
  -6  -5   6        0.20        0.87      1.44 o
  -5  -5   6        8.65        7.93      1.31 o
  -4  -5   6       11.56       11.05      1.23 o
  -3  -5   6        3.42        3.93      0.74 o
  -2  -5   6       30.11       26.24      1.05 o
  -1  -5   6      139.56      148.46      2.50 o
   0  -5   6      288.57      292.77      3.94 o
   1  -5   6       60.87       62.98      1.59 o
   2  -5   6       32.29       29.49      1.17 o
   3  -5   6       34.38       32.72      1.51 o
   4  -5   6       16.02       14.07      1.17 o
   5  -5   6        1.59        2.06      0.75 o
   6  -5   6        4.80        6.69      1.18 o
   7  -5   6        4.37        1.38      1.03 o
   8  -5   6        0.83        0.97      1.34 o
  -7  -4   6        0.53       -0.16      1.56 o
  -6  -4   6        0.05       -0.82      0.91 o
  -5  -4   6        0.80        0.31      0.97 o
  -4  -4   6        0.08       -0.04      0.56 o
  -3  -4   6        6.18        7.60      0.82 o
  -2  -4   6       24.95       20.57      0.94 o
  -1  -4   6      109.16      102.93      1.93 o
   0  -4   6       11.69       12.69      0.68 o
   1  -4   6      161.78      158.47      2.17 o
   2  -4   6      316.82      333.24      3.90 o
   3  -4   6      963.62      923.67     12.95 o
   4  -4   6       89.28       89.99      2.41 o
   5  -4   6        5.36        5.90      0.86 o
   6  -4   6        0.11       -0.67      0.67 o
   7  -4   6        2.20        1.65      0.95 o
   8  -4   6       16.21       17.57      1.76 o
   9  -4   6        8.13        6.66      1.45 o
  -7  -3   6        0.00       -1.29      1.35 o
  -6  -3   6        0.74        1.24      1.10 o
  -5  -3   6        0.12        0.41      0.74 o
  -4  -3   6        0.70       -0.09      0.76 o
  -3  -3   6       30.27       31.39      1.12 o
  -2  -3   6        0.84        0.56      0.36 o
  -1  -3   6       20.13       19.08      0.77 o
   0  -3   6        0.00        0.19      0.26 o
   1  -3   6      205.16      196.59      2.40 o
   2  -3   6       27.63       28.16      0.82 o
   3  -3   6       43.49       40.65      1.05 o
   4  -3   6       20.04       19.88      0.92 o
   5  -3   6     1165.35     1176.58     16.32 o
   6  -3   6       18.08       15.53      1.35 o
   7  -3   6        5.86        4.10      1.01 o
   8  -3   6        2.97        4.57      1.09 o
   9  -3   6        0.02       -0.05      0.96 o
  -7  -2   6        0.66        3.11      1.55 o
  -6  -2   6        0.43        1.41      1.00 o
  -5  -2   6        3.65        3.49      0.91 o
  -4  -2   6        0.02        0.90      0.57 o
  -3  -2   6        0.29        0.59      0.40 o
  -2  -2   6       63.55       74.20      1.64 o
  -1  -2   6        4.23        5.13      0.44 o
   0  -2   6        1.45        2.25      0.32 o
   1  -2   6       44.59       41.38      0.88 o
   2  -2   6        5.93        6.23      0.39 o
   3  -2   6       60.88       58.68      1.20 o
   4  -2   6      382.90      381.47      5.60 o
   5  -2   6      152.04      141.90      2.34 o
   6  -2   6       75.27       77.03      1.90 o
   7  -2   6       92.34       86.32      2.73 o
   8  -2   6        7.96        8.82      2.26 o
   9  -2   6        0.07        0.41      0.86 o
  10  -2   6       12.23       11.38      1.50 o
  -7  -1   6        0.30       -0.73      1.06 o
  -6  -1   6        7.53        6.35      2.30 o
  -5  -1   6        1.15        1.00      0.91 o
  -4  -1   6        6.56        7.89      0.91 o
  -3  -1   6        5.07        5.64      0.62 o
  -2  -1   6       86.40       81.11      1.89 o
  -1  -1   6      556.51      523.30      5.53 o
   0  -1   6      482.63      500.61      5.51 o
   1  -1   6       15.16       16.21      0.52 o
   2  -1   6        0.00        0.03      0.19 o
   3  -1   6        6.50        9.99      0.56 o
   4  -1   6       36.97       32.32      0.89 o
   5  -1   6       19.11       18.76      0.73 o
   6  -1   6      277.53      278.13      3.68 o
   7  -1   6       37.01       39.36      1.33 o
   8  -1   6       95.08      100.76      3.02 o
   9  -1   6        1.13        1.63      0.84 o
  10  -1   6        5.98        5.60      1.12 o
  -7   0   6        0.46        0.46      1.08 o
  -6   0   6        0.77        0.79      1.04 o
  -5   0   6        2.92        3.01      1.08 o
  -4   0   6        0.08        0.01      0.49 o
  -3   0   6        8.79        8.88      0.68 o
  -2   0   6       60.19       61.48      1.44 o
  -1   0   6       18.39       19.94      0.76 o
   0   0   6      295.58      319.34      3.33 o
   1   0   6     1264.20     1314.04     10.94 o
   2   0   6       39.43       41.46      0.79 o
   3   0   6      168.94      180.02      2.39 o
   4   0   6        2.74        4.25      0.35 o
   5   0   6        1.01        0.83      0.26 o
   6   0   6        7.50        6.79      0.45 o
   7   0   6       75.33       72.20      1.58 o
   8   0   6        0.25        0.30      0.45 o
   9   0   6        0.39       -0.32      0.64 o
  10   0   6       30.02       34.25      1.86 o
  11   0   6        4.38        6.41      1.21 o
  -7   1   6        0.07        1.06      1.19 o
  -6   1   6       38.87       37.69      2.70 o
  -5   1   6        0.88        0.13      0.85 o
  -4   1   6        1.73        1.03      0.58 o
  -3   1   6        8.08        9.28      0.72 o
  -2   1   6       15.25       17.67      0.71 o
  -1   1   6       61.76       56.07      0.99 o
   0   1   6       56.82       56.59      0.99 o
   1   1   6      289.66      309.28      3.05 o
   2   1   6      250.27      262.22      2.98 o
   3   1   6        8.21       11.73      0.42 o
   4   1   6      166.40      178.37      2.26 o
   5   1   6       15.55       15.78      0.50 o
   6   1   6        1.78        1.41      0.29 o
   7   1   6       29.27       28.60      0.87 o
   8   1   6        6.44        7.92      0.57 o
   9   1   6       14.49       16.07      0.86 o
  10   1   6       24.64       25.81      1.93 o
  11   1   6        0.62        1.37      0.85 o
  -7   2   6        0.08       -0.61      1.07 o
  -6   2   6        1.84        2.59      1.20 o
  -5   2   6       11.42       14.96      1.79 o
  -4   2   6      150.14      156.79      7.88 o
  -3   2   6       10.01       10.91      0.76 o
  -2   2   6       13.87       12.84      0.70 o
  -1   2   6       33.82       32.11      1.33 o
   0   2   6       20.58       17.61      0.58 o
   1   2   6        0.00        0.47      0.22 o
   2   2   6       23.24       25.78      0.62 o
   3   2   6       91.24      102.61      1.36 o
   4   2   6       51.57       48.27      0.79 o
   5   2   6       10.44       13.23      0.37 o
   6   2   6       13.00       16.16      0.47 o
   7   2   6        0.08        0.05      0.24 o
   8   2   6        0.59        0.57      0.30 o
   9   2   6        0.75        0.74      0.41 o
  10   2   6        0.08       -0.29      0.49 o
  11   2   6        4.41        5.32      1.19 o
  -6   3   6        0.02        0.42      1.04 o
  -5   3   6        6.35        7.14      1.49 o
  -4   3   6       22.10       23.34      2.04 o
  -3   3   6       13.47       14.47      1.29 o
  -2   3   6      251.49      250.42      4.06 o
  -1   3   6      118.56      131.81      2.30 o
   0   3   6       55.72       53.45      1.05 o
   1   3   6      183.69      161.62      2.12 o
   2   3   6       77.78       71.25      1.14 o
   3   3   6       84.70       84.68      1.16 o
   4   3   6       24.01       24.97      0.93 o
   5   3   6        9.63       10.50      0.38 o
   6   3   6       79.15       80.54      1.27 o
   7   3   6       29.57       30.24      0.60 o
   8   3   6        3.12        2.21      0.34 o
   9   3   6        5.67        4.79      0.49 o
  10   3   6        0.00        0.50      0.48 o
  11   3   6        1.24        1.00      0.71 o
  -6   4   6        0.16        0.21      1.12 o
  -5   4   6        2.55        2.01      2.12 o
  -4   4   6        0.00       -0.25      0.78 o
  -3   4   6       20.81       22.16      1.55 o
  -2   4   6       10.76        9.39      0.91 o
  -1   4   6        7.81       11.19      0.60 o
   0   4   6       76.54       86.18      1.90 o
   1   4   6      289.07      309.06      3.86 o
   2   4   6       85.37       86.07      1.32 o
   3   4   6      101.53       98.17      1.34 o
   4   4   6       45.17       44.19      0.85 o
   5   4   6      151.82      142.35      6.02 o
   6   4   6       49.65       47.27      3.47 o
   7   4   6        4.54        4.58      0.36 o
   8   4   6      117.40      117.52      1.68 o
   9   4   6        3.94        4.29      0.43 o
  10   4   6        2.40        2.24      0.48 o
  11   4   6        0.16       -0.44      0.51 o
  -6   5   6       11.87       12.06      2.07 o
  -5   5   6        0.34       -0.22      1.03 o
  -4   5   6        0.86        1.20      1.03 o
  -3   5   6        0.02       -0.38      0.55 o
  -2   5   6        3.81        2.80      1.08 o
  -1   5   6        4.22        5.30      0.63 o
   0   5   6        3.24        4.57      0.47 o
   1   5   6       30.72       32.55      0.87 o
   2   5   6        6.19        4.89      0.41 o
   3   5   6       20.06       25.65      0.66 o
   4   5   6      172.01      183.66      2.10 o
   5   5   6      145.91      138.62      1.92 o
   6   5   6       57.81       61.14      3.91 o
   7   5   6       14.43       16.44      2.64 o
   8   5   6      204.56      207.31      5.00 o
   9   5   6       53.26       58.57      1.15 o
  10   5   6       27.97       28.34      1.35 o
  11   5   6       22.50       26.50      1.12 o
  -5   6   6       18.25       20.85      4.27 o
  -4   6   6       12.41       13.66      2.16 o
  -3   6   6        7.01        5.32      1.25 o
  -2   6   6        7.96        8.93      1.01 o
  -1   6   6        0.38        1.78      0.66 o
   0   6   6        6.79        6.22      0.72 o
   1   6   6       13.12        9.23      0.63 o
   2   6   6       12.87       16.75      0.74 o
   3   6   6       82.43       89.16      1.49 o
   4   6   6       60.08       63.93      1.06 o
   5   6   6        1.86        2.01      0.22 o
   6   6   6       71.61       67.47      1.17 o
   7   6   6       10.83       10.69      0.52 o
   8   6   6       62.24       69.88      1.46 o
   9   6   6       32.87       32.78      0.82 o
  10   6   6       81.19       82.56      2.04 o
  11   6   6       46.75       48.15      1.93 o
  -4   7   6       51.04       56.24      3.22 o
  -3   7   6       97.03      101.51      8.47 o
  -2   7   6        3.90        4.08      0.81 o
  -1   7   6       12.86       14.34      1.05 o
   0   7   6        2.17        2.01      0.55 o
   1   7   6        2.36        1.65      0.46 o
   2   7   6       12.13       14.77      0.72 o
   3   7   6        8.54        9.72      0.59 o
   4   7   6       41.43       32.47      0.84 o
   5   7   6        0.21        0.55      0.30 o
   6   7   6        1.62        1.26      0.27 o
   7   7   6       66.71       63.18      1.04 o
   8   7   6        1.23        0.93      0.27 o
   9   7   6        0.32        0.36      0.30 o
  10   7   6       10.26       11.78      0.83 o
  11   7   6        5.00        2.78      0.53 o
  -3   8   6        5.97        4.66      1.48 o
  -2   8   6        0.42        0.33      0.98 o
  -1   8   6       21.89       20.46      1.36 o
   0   8   6       38.09       36.43      1.35 o
   1   8   6       16.49       18.26      1.20 o
   2   8   6       11.09        8.39      0.87 o
   3   8   6       25.24       23.81      1.01 o
   4   8   6       70.41       57.93      1.35 o
   5   8   6        6.44        6.70      0.53 o
   6   8   6       59.98       49.91      1.11 o
   7   8   6       43.75       36.74      0.91 o
   8   8   6       35.12       36.44      0.90 o
   9   8   6       35.34       33.74      0.91 o
  10   8   6        6.89        6.31      0.75 o
  11   8   6        8.86        9.97      0.77 o
  -2   9   6       15.41       14.00      2.85 o
  -1   9   6        0.24        1.51      1.00 o
   0   9   6        0.91        1.02      0.76 o
   1   9   6        0.40        0.96      1.02 o
   2   9   6        0.14        0.07      0.68 o
   3   9   6       36.77       33.77      2.24 o
   4   9   6       75.09       68.76      1.62 o
   5   9   6       24.44       25.57      0.97 o
   6   9   6       71.05       68.08      1.57 o
   7   9   6       50.58       46.24      1.15 o
   8   9   6       24.03       20.89      0.79 o
   9   9   6       23.38       25.63      0.89 o
  10   9   6        0.68        1.57      0.73 o
  -1  10   6        1.80        3.76      2.02 o
   0  10   6       16.47       21.62      1.71 o
   1  10   6        0.36        0.82      0.93 o
   2  10   6       12.35       11.15      1.38 o
   3  10   6       28.11       28.26      2.14 o
   4  10   6       38.57       37.69      2.40 o
   5  10   6        4.36        2.26      0.77 o
   6  10   6        7.42        5.85      0.70 o
   7  10   6        0.05        0.44      0.41 o
   8  10   6        1.43        2.29      0.48 o
   9  10   6       23.13       19.71      1.06 o
  10  10   6        2.56        2.46      0.69 o
   0  11   6        0.21        2.90      1.90 o
   1  11   6       26.77       35.61      2.32 o
   2  11   6       19.73       21.64      2.61 o
   3  11   6        0.17        0.17      0.87 o
   4  11   6        0.66        2.39      1.11 o
   5  11   6        8.87        5.32      0.90 o
   6  11   6        4.55        4.49      1.04 o
   7  11   6        4.15        4.39      0.75 o
   8  11   6        3.75        3.66      0.78 o
   9  11   6        0.26       -0.49      1.11 o
   2  12   6        2.55        2.24      1.54 o
   3  12   6       18.23       18.91      1.82 o
   4  12   6       34.34       44.27      2.35 o
   5  12   6       11.49       11.67      1.26 o
   6  12   6        0.35       -0.52      0.66 o
   7  12   6        0.40       -0.47      0.70 o
  -1  -9   7        0.16       -0.46      1.21 o
   0  -9   7       13.62       14.30      2.16 o
   1  -9   7        3.02        2.53      1.45 o
  -4  -8   7        0.00       -0.65      1.76 o
  -3  -8   7        2.07        0.69      1.52 o
  -2  -8   7        0.51       -0.69      1.06 o
  -1  -8   7        1.35        3.64      1.39 o
   0  -8   7        0.18        0.21      1.01 o
   1  -8   7        3.12        2.82      1.27 o
   2  -8   7       44.22       54.23      2.66 o
   3  -8   7        5.83       10.08      1.90 o
   4  -8   7        0.45        2.64      2.08 o
  -5  -7   7        0.27       -2.21      2.21 o
  -4  -7   7        2.85        2.53      1.15 o
  -3  -7   7        5.81        6.87      1.38 o
  -2  -7   7        0.04       -0.09      1.11 o
  -1  -7   7       11.53        8.15      1.56 o
   0  -7   7        6.54        6.60      1.47 o
   1  -7   7       11.87       13.62      1.82 o
   2  -7   7        1.23       -0.01      1.01 o
   3  -7   7        0.08        0.01      1.01 o
   4  -7   7        8.43       12.14      1.83 o
   5  -7   7       25.72       33.30      4.12 o
  -5  -6   7        0.02       -0.35      2.45 o
  -4  -6   7        0.09       -0.93      0.94 o
  -3  -6   7       17.99       20.98      1.85 o
  -2  -6   7       30.13       36.19      2.22 o
  -1  -6   7       69.60       70.35      2.81 o
   0  -6   7       35.53       34.29      1.95 o
   1  -6   7        1.09        0.38      0.90 o
   2  -6   7        1.10        2.35      0.89 o
   3  -6   7        2.74        3.93      1.03 o
   4  -6   7        1.13        0.24      0.87 o
   5  -6   7        9.17       11.62      2.54 o
   6  -6   7        1.48        0.73      1.61 o
  -6  -5   7        1.84        0.34      1.76 o
  -5  -5   7        2.71        1.71      1.22 o
  -4  -5   7        1.51        0.71      0.98 o
  -3  -5   7        0.14       -0.41      0.95 o
  -2  -5   7       55.18       52.09      2.42 o
  -1  -5   7        0.74        1.04      0.85 o
   0  -5   7       43.44       49.38      1.68 o
   1  -5   7      289.31      291.72      5.93 o
   2  -5   7      132.89      129.08      2.79 o
   3  -5   7       28.40       31.53      1.58 o
   4  -5   7        0.02       -0.17      0.64 o
   5  -5   7        6.84        6.50      1.55 o
   6  -5   7        0.62       -0.81      0.81 o
   7  -5   7       18.75       25.95      2.75 o
  -6  -4   7        1.44        0.12      1.23 o
  -5  -4   7        0.02        0.01      0.95 o
  -4  -4   7        0.24       -0.05      0.91 o
  -3  -4   7        5.50        6.19      1.23 o
  -2  -4   7        6.06        7.81      1.84 o
  -1  -4   7        1.44        0.74      0.66 o
   0  -4   7       18.92       19.46      1.78 o
   1  -4   7      630.68      623.78      9.37 o
   2  -4   7      129.63      130.03      2.74 o
   3  -4   7      335.42      338.02      5.77 o
   4  -4   7        3.92        3.43      0.74 o
   5  -4   7        1.12        0.87      0.64 o
   6  -4   7       38.53       40.00      2.36 o
   7  -4   7        0.95        0.74      0.84 o
   8  -4   7       15.71       21.89      1.89 o
  -6  -3   7        1.36        0.71      1.14 o
  -5  -3   7        3.22        1.44      1.07 o
  -4  -3   7       15.17       12.62      1.66 o
  -3  -3   7       20.44       20.59      1.92 o
  -2  -3   7       35.80       35.90      1.43 o
  -1  -3   7        3.53        3.90      0.57 o
   0  -3   7        0.03        0.09      0.32 o
   1  -3   7        1.47        1.05      0.36 o
   2  -3   7      153.95      152.75      2.10 o
   3  -3   7      859.72      844.86     11.90 o
   4  -3   7      137.43      133.62      2.98 o
   5  -3   7       13.72       13.68      1.08 o
   6  -3   7       10.67        9.97      1.17 o
   7  -3   7        0.06       -0.73      0.73 o
   8  -3   7       25.16       21.09      1.91 o
   9  -3   7        0.19        0.59      1.05 o
  -7  -2   7        0.12        0.68      1.60 o
  -6  -2   7        1.16        1.66      1.41 o
  -5  -2   7        1.59        1.53      1.59 o
  -4  -2   7       40.56       40.75      6.29 o
  -3  -2   7       20.96       20.77      1.52 o
  -2  -2   7       71.44       65.67      1.63 o
  -1  -2   7       14.76       17.71      0.99 o
   0  -2   7       44.99       42.04      0.84 o
   1  -2   7       51.98       48.71      1.03 o
   2  -2   7       27.83       32.60      0.85 o
   3  -2   7       33.76       32.70      1.03 o
   4  -2   7        6.88        6.61      0.62 o
   5  -2   7       68.27       64.41      1.52 o
   6  -2   7        6.35        5.62      0.91 o
   7  -2   7       10.71       13.78      1.27 o
   8  -2   7        0.01       -0.22      0.72 o
   9  -2   7        1.03        0.44      0.84 o
  10  -2   7        0.02        0.05      0.93 o
  -7  -1   7        0.00       -0.42      1.25 o
  -6  -1   7        0.15       -0.89      1.01 o
  -5  -1   7        1.19        0.88      1.33 o
  -4  -1   7        0.02       -0.84      1.18 o
  -3  -1   7       72.35       66.39      1.69 o
  -2  -1   7      193.13      190.31      3.05 o
  -1  -1   7       81.49       85.17      1.68 o
   0  -1   7        0.06        0.29      0.30 o
   1  -1   7      148.31      152.04      1.90 o
   2  -1   7       12.54       11.41      0.50 o
   3  -1   7        6.20        5.38      0.42 o
   4  -1   7       65.30       60.71      1.31 o
   5  -1   7      105.86      106.08      1.85 o
   6  -1   7      148.90      144.29      2.63 o
   7  -1   7        1.62        0.80      0.52 o
   8  -1   7        0.07       -0.01      0.63 o
   9  -1   7        0.62        0.45      0.79 o
  10  -1   7        1.16        1.55      0.93 o
  -7   0   7        0.26        0.86      1.44 o
  -6   0   7        0.01       -0.69      1.03 o
  -5   0   7        1.32        1.84      0.99 o
  -4   0   7        4.33        3.75      1.51 o
  -3   0   7        0.00        0.21      0.54 o
  -2   0   7        1.64        1.00      0.48 o
  -1   0   7      165.06      174.70      2.40 o
   0   0   7       47.88       50.95      1.04 o
   1   0   7       61.32       59.29      1.58 o
   2   0   7      132.79      131.78      1.79 o
   3   0   7       31.31       29.23      0.83 o
   4   0   7        4.85        4.94      0.41 o
   5   0   7        4.85        5.08      0.39 o
   6   0   7        5.28        4.05      0.45 o
   7   0   7        8.01        8.32      0.61 o
   8   0   7       81.45       78.59      1.86 o
   9   0   7        0.26        0.15      0.72 o
  10   0   7        1.24        0.65      0.82 o
  -6   1   7        9.94        9.50      1.72 o
  -5   1   7        2.96        3.71      1.29 o
  -4   1   7        0.48        1.12      0.93 o
  -3   1   7       10.03       10.37      0.99 o
  -2   1   7        0.00        0.00      0.25 o
  -1   1   7       26.28       25.56      0.68 o
   0   1   7        0.06        0.40      0.27 o
   1   1   7        0.91        1.80      0.39 o
   2   1   7       24.34       29.77      0.76 o
   3   1   7       16.30       15.65      0.57 o
   4   1   7        3.77        6.25      0.36 o
   5   1   7        7.61        8.79      0.43 o
   6   1   7        9.15        6.09      0.45 o
   7   1   7        2.40        1.53      0.39 o
   8   1   7       32.75       32.39      1.17 o
   9   1   7        3.62        3.73      0.78 o
  10   1   7        9.25        8.18      1.10 o
  11   1   7        0.59        0.95      0.88 o
  -6   2   7       21.28       15.79      2.12 o
  -5   2   7        0.88        0.62      1.52 o
  -4   2   7        5.86        6.97      1.37 o
  -3   2   7        2.26        0.90      0.61 o
  -2   2   7        0.13        0.36      0.43 o
  -1   2   7        7.47        6.21      0.51 o
   0   2   7        2.00        1.66      0.32 o
   1   2   7       19.19       21.43      0.68 o
   2   2   7        9.68       10.50      0.47 o
   3   2   7       51.36       57.33      1.01 o
   4   2   7        3.27        2.77      0.29 o
   5   2   7       11.42        8.99      0.39 o
   6   2   7       18.52       19.05      0.56 o
   7   2   7       89.79       84.42      1.43 o
   8   2   7        0.21       -0.30      0.30 o
   9   2   7        0.03       -0.37      0.37 o
  10   2   7       12.65       14.78      0.99 o
  11   2   7       11.71       12.54      1.20 o
  -6   3   7        0.63        1.21      1.16 o
  -5   3   7        1.45        2.22      1.19 o
  -4   3   7       23.69       20.35      2.09 o
  -3   3   7       29.07       29.49      1.54 o
  -2   3   7        0.88        1.16      0.57 o
  -1   3   7       10.19       10.07      0.61 o
   0   3   7        1.36        1.64      0.36 o
   1   3   7       18.90       18.63      0.66 o
   2   3   7       69.05       66.38      1.15 o
   3   3   7      124.73      126.57      1.70 o
   4   3   7      106.21      108.34      1.42 o
   5   3   7       34.70       38.45      0.69 o
   6   3   7       17.02       13.79      0.51 o
   7   3   7        9.47       10.93      0.48 o
   8   3   7       17.35       14.79      0.60 o
   9   3   7        2.97        1.67      0.35 o
  10   3   7        6.26        5.68      0.85 o
  11   3   7        0.03        0.06      0.62 o
  -5   4   7        1.17        0.83      1.61 o
  -4   4   7        0.01       -0.55      0.89 o
  -3   4   7        1.05        1.77      0.80 o
  -2   4   7        0.04       -0.38      0.51 o
  -1   4   7       20.46       17.39      1.09 o
   0   4   7        3.35        3.86      0.46 o
   1   4   7        3.74        4.00      0.46 o
   2   4   7       31.91       29.95      0.78 o
   3   4   7       41.46       40.92      0.85 o
   4   4   7       39.36       40.57      0.74 o
   5   4   7        5.03        6.85      0.48 o
   7   4   7       39.65       39.37      1.46 o
   8   4   7        6.79        8.16      0.52 o
   9   4   7       13.11       14.90      0.84 o
  10   4   7        4.09        4.99      0.66 o
  11   4   7        2.38        2.15      0.60 o
  -5   5   7        0.07        0.97      1.27 o
  -4   5   7        0.09        0.64      0.97 o
  -3   5   7        1.53        1.31      0.94 o
  -2   5   7        0.04        0.27      0.58 o
  -1   5   7       14.31       12.81      1.03 o
   0   5   7        4.57        5.04      0.64 o
   1   5   7        2.80        1.76      0.42 o
   2   5   7       16.69       19.61      0.67 o
   3   5   7       95.13       98.44      1.51 o
   4   5   7       16.28       17.63      0.54 o
   5   5   7        0.02       -0.14      0.33 o
   6   5   7       33.18       29.19      2.88 o
   7   5   7      271.25      269.98     11.23 o
   8   5   7      162.89      150.00      7.68 o
   9   5   7      132.75      136.68      2.12 o
  10   5   7        2.45        2.95      0.48 o
  11   5   7        1.67        1.68      0.61 o
  -4   6   7        3.16        6.30      1.48 o
  -3   6   7        0.06        0.10      1.00 o
  -2   6   7       12.66       13.41      1.20 o
  -1   6   7        0.01        0.18      0.59 o
   0   6   7        3.35        2.34      0.73 o
   1   6   7        0.02       -0.36      0.36 o
   2   6   7        8.77       11.41      0.58 o
   3   6   7        1.22        0.95      0.39 o
   4   6   7       12.40        9.67      0.51 o
   5   6   7       44.16       41.02      0.77 o
   6   6   7      262.70      253.40      3.32 o
   7   6   7       46.76       47.14      2.77 o
   8   6   7       35.27       35.96      3.94 o
   9   6   7       68.21       62.92      1.47 o
  10   6   7        0.05        0.61      0.42 o
  11   6   7       36.92       38.63      1.69 o
  -4   7   7        0.00       -0.33      1.12 o
  -3   7   7       28.19       32.84      5.29 o
  -2   7   7       22.57       24.68      1.83 o
  -1   7   7       11.66       11.50      1.38 o
   0   7   7       16.85       14.89      1.12 o
   1   7   7        1.62        1.43      0.60 o
   2   7   7      127.75      102.92      2.21 o
   3   7   7        4.13        4.34      0.51 o
   4   7   7       22.52       16.90      0.70 o
   5   7   7        2.96        2.94      0.39 o
   6   7   7        4.01        3.34      0.32 o
   7   7   7       42.49       43.57      1.04 o
   8   7   7       63.62       65.27      1.52 o
   9   7   7       18.72       19.68      0.75 o
  10   7   7        2.73        2.76      0.53 o
  11   7   7        4.92        3.29      0.53 o
  -3   8   7        0.00        1.82      1.77 o
  -2   8   7        0.74        2.03      1.73 o
  -1   8   7        0.98        0.64      0.75 o
   0   8   7        0.07       -0.23      0.66 o
   1   8   7       81.03       71.29      1.99 o
   2   8   7        1.28        1.70      0.64 o
   3   8   7       34.75       35.91      1.45 o
   4   8   7      105.83       87.52      2.05 o
   5   8   7       72.99       59.68      1.30 o
   6   8   7       95.60       87.59      1.54 o
   7   8   7        0.07        0.45      0.30 o
   8   8   7        5.32        3.83      0.36 o
   9   8   7        7.10        7.84      0.57 o
  10   8   7        0.02       -0.05      0.32 o
  11   8   7        0.08        0.13      0.41 o
  -2   9   7        2.13        2.16      1.94 o
  -1   9   7        0.06        1.65      1.66 o
   0   9   7       11.39       12.75      1.49 o
   1   9   7        4.56        3.40      0.86 o
   2   9   7       69.80       61.98      2.55 o
   3   9   7       28.35       23.36      1.52 o
   4   9   7        9.08        8.39      0.71 o
   5   9   7       11.44       10.88      0.71 o
   6   9   7        0.51        0.37      0.39 o
   7   9   7       48.04       40.46      1.07 o
   8   9   7        1.34        1.40      0.37 o
   9   9   7        0.08        0.02      0.32 o
  10   9   7       11.37       11.17      0.61 o
  -1  10   7        4.13        6.84      2.49 o
   0  10   7        6.56        8.19      1.67 o
   1  10   7        4.76        3.65      0.95 o
   2  10   7       13.33       13.34      1.63 o
   3  10   7        6.21        8.16      1.44 o
   4  10   7        1.06        0.27      0.78 o
   5  10   7        1.27        1.53      0.64 o
   6  10   7        4.18        3.31      0.60 o
   7  10   7        5.11        3.84      0.54 o
   8  10   7        0.27        0.89      0.41 o
   9  10   7        0.84        0.05      0.38 o
   1  11   7        2.13        2.23      1.06 o
   2  11   7        4.76        8.05      1.36 o
   3  11   7        2.35        2.11      1.01 o
   4  11   7        1.96        0.96      0.70 o
   5  11   7        0.61        0.42      0.62 o
   6  11   7       13.40       12.78      1.13 o
   7  11   7        1.73        0.22      0.58 o
   8  11   7        1.28        2.25      0.70 o
   3  12   7        3.25        4.81      2.54 o
   4  12   7        2.98        4.19      1.01 o
   5  12   7        0.45        0.87      0.75 o
   6  12   7        0.33       -0.29      0.67 o
  -2  -8   8        0.03       -1.23      1.95 o
  -1  -8   8        1.12        1.03      1.13 o
   0  -8   8        2.89        4.81      2.73 o
   1  -8   8        0.01        1.17      1.29 o
   2  -8   8        0.62        0.74      1.15 o
  -3  -7   8       16.95       18.38      2.01 o
  -2  -7   8       20.00       20.25      2.37 o
  -1  -7   8        4.04        4.30      1.46 o
   0  -7   8        5.86        6.65      1.56 o
   1  -7   8       16.22       17.62      4.05 o
   2  -7   8        0.73       -0.03      1.95 o
   3  -7   8        0.12       -0.91      0.91 o
   4  -7   8        0.01       -0.75      1.64 o
  -4  -6   8       34.08       38.92      3.38 o
  -3  -6   8       32.44       38.62      2.49 o
  -2  -6   8       22.20       21.06      1.92 o
  -1  -6   8       16.27       16.91      1.95 o
   0  -6   8        3.91        4.05      1.32 o
   1  -6   8       34.00       34.08      2.56 o
   2  -6   8        0.64        0.88      1.04 o
   3  -6   8        1.38        2.71      0.92 o
   4  -6   8       31.87       42.35      4.22 o
   5  -6   8        0.13        1.06      1.74 o
   6  -6   8        1.19        2.64      2.02 o
  -5  -5   8        4.95        3.58      1.50 o
  -4  -5   8        2.21        2.59      1.39 o
  -3  -5   8        0.40        1.03      1.20 o
  -2  -5   8       29.94       33.42      2.56 o
  -1  -5   8      432.93      414.58     10.76 o
   0  -5   8      112.32      122.96      4.57 o
   1  -5   8        0.88       -0.04      0.62 o
   2  -5   8        3.15        3.58      0.80 o
   3  -5   8        2.39        2.15      0.69 o
   4  -5   8       15.77       18.88      1.39 o
   5  -5   8        5.81        4.98      1.21 o
   6  -5   8       28.04       33.83      2.21 o
   7  -5   8        1.70        3.02      1.19 o
  -5  -4   8        0.89       -0.07      1.12 o
  -4  -4   8       12.28       11.90      1.85 o
  -3  -4   8       11.12       12.50      5.05 o
  -2  -4   8        1.19        0.22      0.94 o
  -1  -4   8       50.50       52.46      3.32 o
   0  -4   8       28.65       28.40      1.55 o
   1  -4   8      683.88      696.29     10.48 o
   2  -4   8        1.36        1.72      0.66 o
   3  -4   8       16.83       16.25      1.09 o
   4  -4   8        5.66        6.91      1.54 o
   5  -4   8        5.78        4.48      1.00 o
   6  -4   8        1.38       -0.35      0.81 o
   7  -4   8        4.09        6.03      1.22 o
   8  -4   8        6.03        4.70      1.27 o
  -6  -3   8       10.15        6.80      1.76 o
  -5  -3   8        1.05        1.59      1.25 o
  -4  -3   8        0.82       -0.67      0.96 o
  -3  -3   8        1.52        1.25      1.03 o
  -2  -3   8        0.45       -0.72      0.72 o
  -1  -3   8        0.08       -0.52      0.52 o
   0  -3   8      176.10      167.51      3.62 o
   1  -3   8       66.54       65.75      1.83 o
   2  -3   8      117.94      120.39      2.88 o
   3  -3   8       71.25       64.07      1.80 o
   4  -3   8       94.39       91.19      2.41 o
   5  -3   8       25.28       26.61      1.78 o
   6  -3   8       13.57       11.56      1.40 o
   7  -3   8        0.24       -0.17      0.78 o
   8  -3   8        4.10        3.46      1.09 o
   9  -3   8        0.00       -0.95      0.97 o
  -6  -2   8        3.36        2.09      1.35 o
  -5  -2   8       13.97       13.70      2.00 o
  -4  -2   8       46.49       38.38      2.68 o
  -3  -2   8        2.19        2.54      1.09 o
  -2  -2   8       11.08       12.38      1.11 o
  -1  -2   8        1.64        1.19      0.61 o
   0  -2   8       13.20       14.72      1.65 o
   1  -2   8        4.61        4.23      0.63 o
   2  -2   8       36.23       36.26      1.24 o
   3  -2   8        8.01        7.99      0.49 o
   4  -2   8      132.24      125.56      2.50 o
   5  -2   8        0.78        0.57      0.61 o
   6  -2   8       23.53       19.65      1.54 o
   7  -2   8        0.55       -0.65      0.65 o
   8  -2   8        2.13        1.37      0.85 o
   9  -2   8        0.20       -0.03      0.82 o
  -6  -1   8        0.00        1.32      2.31 o
  -5  -1   8        8.37        8.53      1.62 o
  -4  -1   8        8.79        6.09      1.45 o
  -3  -1   8       56.74       52.09      3.12 o
  -2  -1   8        0.05        0.10      0.56 o
  -1  -1   8       44.25       46.99      1.70 o
   0  -1   8        0.16        0.40      0.41 o
   1  -1   8       21.86       21.56      0.82 o
   2  -1   8        7.52        4.97      0.50 o
   3  -1   8        9.47       12.21      0.62 o
   4  -1   8       65.59       56.44      1.34 o
   5  -1   8        0.58        0.79      0.45 o
   6  -1   8       70.17       69.10      2.04 o
   7  -1   8       13.09       15.19      1.22 o
   8  -1   8        1.14        1.04      0.75 o
   9  -1   8        1.36        0.89      0.81 o
  10  -1   8        1.27        0.97      0.91 o
  -6   0   8        2.87        1.17      2.34 o
  -5   0   8        3.19        4.26      1.35 o
  -4   0   8        0.06        0.24      1.19 o
  -3   0   8       15.63       13.62      1.72 o
  -2   0   8        0.29        0.26      0.51 o
  -1   0   8       48.41       43.39      1.67 o
   0   0   8      100.52      105.35      2.43 o
   1   0   8        0.04        0.67      0.33 o
   2   0   8        2.27        1.90      0.35 o
   3   0   8       39.38       37.40      0.99 o
   4   0   8        0.27       -0.04      0.28 o
   5   0   8       16.83       13.06      0.61 o
   6   0   8       30.63       23.07      0.95 o
   7   0   8        0.19        0.35      0.44 o
   8   0   8       18.15       14.40      1.36 o
   9   0   8        8.31        7.68      1.05 o
  10   0   8        2.48        3.45      0.95 o
  -6   1   8        0.15        1.09      1.29 o
  -5   1   8        0.22        0.23      1.08 o
  -4   1   8        1.15       -0.28      0.93 o
  -3   1   8        0.09       -0.33      0.83 o
  -2   1   8        0.09        0.11      0.54 o
  -1   1   8        5.08        6.22      0.79 o
   0   1   8        0.04        0.01      0.31 o
   1   1   8       75.91       78.60      1.61 o
   2   1   8        1.20        2.82      0.41 o
   3   1   8        2.91        2.75      0.41 o
   4   1   8       44.52       47.64      1.04 o
   5   1   8       20.20       19.09      0.77 o
   6   1   8        4.69        6.26      0.48 o
   7   1   8        2.41        4.05      0.58 o
   8   1   8       17.25       15.88      0.84 o
   9   1   8        7.20        5.56      0.76 o
  10   1   8        0.24       -0.63      0.63 o
  11   1   8        3.69        3.82      1.00 o
  -5   2   8       17.12       15.06      2.09 o
  -4   2   8        3.25        4.11      1.53 o
  -3   2   8        5.14        5.14      1.25 o
  -2   2   8        5.25        4.61      0.78 o
  -1   2   8       17.67       18.56      0.91 o
   0   2   8        4.73        4.10      0.53 o
   1   2   8       40.04       38.19      0.98 o
   2   2   8       63.79       68.16      1.27 o
   3   2   8       20.59       23.67      0.85 o
   4   2   8        0.56        0.24      0.26 o
   5   2   8       73.47       71.74      1.17 o
   6   2   8       45.77       40.95      1.07 o
   7   2   8        0.00        0.18      0.31 o
   8   2   8        4.63        4.35      0.46 o
   9   2   8       15.25       15.05      0.78 o
  10   2   8        8.55        7.54      0.80 o
  11   2   8        5.72        5.70      0.99 o
  -5   3   8        1.61        1.49      1.18 o
  -4   3   8        1.34       -0.56      1.03 o
  -3   3   8       42.23       38.13      2.53 o
  -2   3   8       23.93       24.92      1.42 o
  -1   3   8       45.99       45.55      1.69 o
   0   3   8       82.54       87.81      1.77 o
   1   3   8      207.22      217.60      2.88 o
   2   3   8       28.79       27.72      0.88 o
   3   3   8      128.46      126.76      1.77 o
   4   3   8      268.77      255.59      3.35 o
   5   3   8       22.53       24.99      0.65 o
   6   3   8        0.41        0.40      0.22 o
   7   3   8        0.58        0.41      0.26 o
   8   3   8        0.14        0.70      0.28 o
   9   3   8        2.05        2.97      0.39 o
  10   3   8        5.66        6.97      0.62 o
  11   3   8        0.43        1.18      0.70 o
  -5   4   8        0.03        2.23      1.22 o
  -4   4   8        3.59        1.68      1.16 o
  -3   4   8        0.24       -0.84      0.84 o
  -2   4   8        1.03        0.87      0.66 o
  -1   4   8        7.27        5.92      0.85 o
   0   4   8       95.82       94.74      2.37 o
   1   4   8       43.44       43.93      1.10 o
   2   4   8      216.96      213.36      2.76 o
   3   4   8       13.43       12.54      0.61 o
   4   4   8      662.62      651.76      6.71 o
   5   4   8      281.54      273.88      3.03 o
   6   4   8      118.44      121.68      1.96 o
   7   4   8      147.93      146.57      2.43 o
   8   4   8        9.39        9.92      0.55 o
   9   4   8       14.00       14.07      0.91 o
  10   4   8        1.56        1.15      0.37 o
  11   4   8        0.55        0.10      0.46 o
  -4   5   8        0.86       -0.03      1.03 o
  -3   5   8        2.17        1.54      1.13 o
  -2   5   8        9.39        7.91      1.02 o
  -1   5   8        0.67        1.50      0.68 o
   0   5   8       16.63       16.40      1.11 o
   1   5   8        0.04        0.18      0.42 o
   2   5   8        1.76        1.58      0.41 o
   3   5   8        4.99        3.61      0.46 o
   4   5   8      273.47      270.12      3.15 o
   5   5   8      284.61      276.94      3.08 o
   6   5   8      382.59      366.34      4.63 o
   7   5   8      287.14      295.03     12.08 o
   8   5   8        0.10       -1.19      1.32 o
   9   5   8       34.71       33.45      0.93 o
  10   5   8        0.49        0.91      0.34 o
  11   5   8        2.73        1.90      0.44 o
  -4   6   8        0.03       -0.38      1.12 o
  -3   6   8        0.89        2.15      1.16 o
  -2   6   8        1.50        2.43      0.95 o
  -1   6   8        0.00        0.08      0.64 o
   0   6   8       15.71       11.34      1.13 o
   1   6   8       10.50       11.57      1.12 o
   2   6   8        0.12       -0.38      0.38 o
   3   6   8      101.69      104.88      1.74 o
   4   6   8       70.55       67.03      1.35 o
   5   6   8       37.62       38.29      0.96 o
   6   6   8       62.13       69.38      1.86 o
   7   6   8       14.88       20.87      2.88 o
   8   6   8       12.76       10.60      2.59 o
   9   6   8       68.04       61.19      5.03 o
  10   6   8       11.57       12.66      1.16 o
  11   6   8        0.80        1.39      0.55 o
  -3   7   8        1.29        1.40      1.71 o
  -2   7   8        3.29        0.55      1.51 o
  -1   7   8       18.43       14.74      1.54 o
   0   7   8       79.12       74.97      2.74 o
   1   7   8        1.49        0.78      0.73 o
   2   7   8       58.27       50.69      1.52 o
   3   7   8       30.27       26.43      1.03 o
   4   7   8       27.06       24.68      0.87 o
   5   7   8       54.78       59.89      1.23 o
   6   7   8        8.34        7.17      0.56 o
   7   7   8       91.25       95.99      1.83 o
   8   7   8        0.13        0.31      0.93 o
   9   7   8        4.39        8.11      2.64 o
  10   7   8        2.60        1.90      2.08 o
  11   7   8        5.28        5.10      0.81 o
  -2   8   8        2.47        3.06      1.95 o
  -1   8   8        7.06        5.76      1.05 o
   0   8   8       14.96       13.54      1.46 o
   1   8   8       21.00       16.85      1.46 o
   2   8   8       47.09       40.64      1.62 o
   3   8   8       46.28       40.80      1.42 o
   4   8   8        6.79        5.62      0.58 o
   5   8   8       56.28       50.14      1.14 o
   6   8   8        5.05        4.21      0.55 o
   7   8   8        3.31        2.72      0.35 o
   8   8   8        0.16        0.51      0.43 o
   9   8   8       12.56       11.60      2.35 o
  10   8   8        1.70        1.74      0.51 o
  11   8   8        2.35        3.11      0.43 o
  -1   9   8        1.46        3.58      1.94 o
   0   9   8       25.76       23.37      1.66 o
   1   9   8        0.01        0.61      0.73 o
   2   9   8        0.05       -0.06      0.55 o
   3   9   8        0.18       -0.17      0.55 o
   4   9   8        0.53        0.83      0.58 o
   5   9   8       39.73       35.47      1.68 o
   6   9   8       15.18       16.44      1.12 o
   7   9   8        3.54        2.97      0.43 o
   8   9   8       17.47       14.35      0.75 o
   9   9   8        2.02        2.16      0.39 o
  10   9   8        0.01        0.27      0.34 o
   0  10   8        0.11       -0.60      1.20 o
   1  10   8        1.03       -0.31      0.79 o
   2  10   8        0.15       -0.02      0.72 o
   3  10   8        0.02        0.14      1.12 o
   4  10   8        8.58        7.18      0.89 o
   5  10   8        0.08        0.54      0.59 o
   6  10   8        1.45        1.71      0.54 o
   7  10   8        6.49        4.93      0.56 o
   8  10   8        2.16        1.67      0.49 o
   9  10   8        0.10       -0.07      0.37 o
   2  11   8        1.55        1.65      0.95 o
   3  11   8        0.50       -0.60      0.88 o
   4  11   8        0.01        0.17      0.71 o
   5  11   8        1.23        2.12      0.75 o
   6  11   8        0.41        0.50      0.63 o
   7  11   8        0.18       -0.48      0.58 o
   8  11   8        1.28        0.75      0.64 o
  -1  -7   9        0.57        0.78      1.21 o
   0  -7   9        2.04        2.88      1.47 o
   1  -7   9        4.74        4.03      1.55 o
   2  -7   9        1.91        1.69      1.31 o
   3  -7   9       53.87       64.07      5.34 o
  -3  -6   9       74.39       76.00      8.93 o
  -2  -6   9       11.27       11.81      1.99 o
  -1  -6   9       29.91       31.44      2.69 o
   0  -6   9        2.27        2.52      1.27 o
   1  -6   9        0.47       -0.49      0.95 o
   2  -6   9        3.97        4.52      1.51 o
   3  -6   9        5.02        5.17      1.45 o
   4  -6   9        0.56       -0.84      1.03 o
   5  -6   9        8.93       12.62      2.86 o
  -4  -5   9        0.01       -1.25      1.25 o
  -3  -5   9       76.43       75.09      3.93 o
  -2  -5   9       48.26       57.86      5.59 o
  -1  -5   9       71.82       74.31      3.65 o
   0  -5   9        5.83        6.68      2.65 o
   1  -5   9        1.50        3.48      1.25 o
   2  -5   9        9.27        9.81      1.62 o
   3  -5   9        0.57        1.70      0.97 o
   4  -5   9        2.21        3.55      1.02 o
   5  -5   9        3.25        4.72      1.15 o
   6  -5   9        1.05        0.32      1.30 o
  -4  -4   9        0.07       -0.19      1.75 o
  -3  -4   9        5.63        3.61      1.39 o
  -2  -4   9       18.42       19.04      2.16 o
  -1  -4   9      135.47      131.98      4.81 o
   0  -4   9        6.89        8.04      1.50 o
   1  -4   9        0.75        2.12      0.77 o
   2  -4   9       26.30       26.29      1.54 o
   3  -4   9        2.91        2.73      0.81 o
   4  -4   9        5.88        3.60      0.86 o
   5  -4   9        2.95        4.08      1.05 o
   6  -4   9        7.87        9.70      1.43 o
   7  -4   9        1.85        3.68      1.63 o
  -5  -3   9        0.00        0.06      1.32 o
  -4  -3   9        1.75        0.29      1.44 o
  -3  -3   9        1.93        0.17      3.00 o
  -2  -3   9        4.96        3.70      1.24 o
  -1  -3   9        4.78        3.05      1.42 o
   0  -3   9        0.06       -0.55      0.55 o
   1  -3   9        7.84        6.33      0.88 o
   2  -3   9        3.22        3.21      0.82 o
   3  -3   9        2.31        1.55      0.68 o
   4  -3   9        5.36        3.51      0.79 o
   5  -3   9        1.50        1.66      0.84 o
   6  -3   9        0.23       -0.08      0.76 o
   7  -3   9        0.03        0.42      0.84 o
   8  -3   9        8.42       11.63      1.49 o
  -5  -2   9       12.80       16.63      2.29 o
  -4  -2   9        0.13       -0.78      1.20 o
  -3  -2   9        4.08        4.47      1.25 o
  -2  -2   9        0.92        0.96      1.03 o
  -1  -2   9        0.32       -0.54      0.54 o
   0  -2   9        0.78       -0.19      0.54 o
   1  -2   9        4.81        4.83      0.76 o
   2  -2   9       15.91       15.98      1.13 o
   3  -2   9        0.21        0.37      0.56 o
   4  -2   9       12.65       13.05      1.07 o
   5  -2   9       11.83       12.22      1.22 o
   6  -2   9        0.21        1.05      0.74 o
   7  -2   9        4.25        4.25      0.99 o
   8  -2   9        0.16       -0.17      0.78 o
   9  -2   9        0.05       -0.97      0.97 o
  -5  -1   9        9.88       12.73      2.56 o
  -4  -1   9        0.00        2.36      1.29 o
  -3  -1   9       24.81       23.75      2.25 o
  -2  -1   9        2.53        2.32      1.14 o
  -1  -1   9        6.17        4.67      0.81 o
   0  -1   9       10.46        6.62      0.88 o
   1  -1   9        5.23        5.84      0.79 o
   2  -1   9       35.97       34.66      1.44 o
   3  -1   9        2.87        3.46      0.54 o
   4  -1   9        6.68        5.38      0.67 o
   5  -1   9        5.44        3.58      0.69 o
   6  -1   9        2.85        1.35      0.68 o
   7  -1   9       11.51       10.42      1.14 o
   8  -1   9        0.35        0.49      0.70 o
   9  -1   9        0.05        0.53      0.80 o
  10  -1   9        0.03        0.01      0.88 o
  -5   0   9        0.01        0.40      1.23 o
  -4   0   9        0.62        1.14      1.95 o
  -3   0   9       20.86       20.15      2.14 o
  -2   0   9        2.73        2.35      0.72 o
  -1   0   9        0.49        0.25      0.57 o
   0   0   9        1.06        0.75      0.55 o
   1   0   9       26.42       22.87      1.20 o
   2   0   9        0.75        1.07      0.41 o
   3   0   9       45.12       43.92      1.13 o
   4   0   9        6.56        6.83      0.60 o
   5   0   9       34.41       33.25      0.91 o
   6   0   9       20.88       15.24      0.87 o
   7   0   9        8.01        7.24      0.73 o
   8   0   9        2.93        2.73      1.09 o
   9   0   9        0.01        0.42      0.72 o
  10   0   9        0.16       -0.47      0.73 o
  -5   1   9        0.65        0.91      1.24 o
  -4   1   9        0.81        0.35      1.17 o
  -3   1   9        3.17        1.23      1.60 o
  -2   1   9        0.74        0.66      0.63 o
  -1   1   9       51.32       54.33      1.92 o
   0   1   9       38.71       41.10      1.58 o
   1   1   9        0.01        0.12      0.43 o
   2   1   9        5.48        4.84      0.54 o
   3   1   9       48.80       48.92      1.21 o
   4   1   9        7.57        7.22      0.62 o
   5   1   9        1.67        1.26      0.38 o
   6   1   9        8.04       10.83      0.66 o
   7   1   9       74.31       63.81      1.57 o
   8   1   9        5.40        5.78      0.63 o
   9   1   9        6.46        5.48      0.90 o
  10   1   9        0.03        0.02      0.69 o
  -5   2   9        3.17        3.94      1.86 o
  -4   2   9        1.78        1.02      1.42 o
  -3   2   9        0.05        0.18      1.03 o
  -2   2   9       21.25       23.66      2.34 o
  -1   2   9        0.20        0.42      0.64 o
   0   2   9       60.52       62.11      2.53 o
   1   2   9       19.99       20.47      1.50 o
   2   2   9       43.59       46.47      1.22 o
   3   2   9       23.94       26.25      0.86 o
   4   2   9        8.16        7.86      0.59 o
   5   2   9        1.64        1.32      0.46 o
   6   2   9       72.76       70.48      1.38 o
   7   2   9        0.20        0.47      0.34 o
   8   2   9       11.54       11.64      0.70 o
   9   2   9       23.51       21.95      0.93 o
  10   2   9        2.64        2.82      0.60 o
  11   2   9        1.21        1.88      0.81 o
  -4   3   9        0.05       -0.97      0.99 o
  -3   3   9        1.89        1.93      1.15 o
  -2   3   9        1.49        1.29      0.75 o
  -1   3   9        5.85        5.34      0.72 o
   0   3   9       16.67       18.47      0.99 o
   1   3   9       97.69      101.46      1.96 o
   2   3   9      666.96      684.95      8.27 o
   3   3   9       58.03       62.46      1.47 o
   4   3   9        6.23        5.62      0.60 o
   5   3   9        7.03        7.07      0.50 o
   6   3   9        8.55        7.84      0.49 o
   7   3   9        7.26        4.96      0.54 o
   8   3   9       46.68       41.79      1.00 o
   9   3   9        0.97        1.61      0.41 o
  10   3   9        3.93        4.17      0.55 o
  11   3   9        3.56        4.07      0.82 o
  -4   4   9        1.60        0.54      1.22 o
  -3   4   9        1.38        1.84      1.13 o
  -2   4   9        0.13       -0.67      0.67 o
  -1   4   9        3.48        4.04      0.86 o
   0   4   9       21.65       20.14      1.06 o
   1   4   9       51.85       47.78      1.44 o
   2   4   9       19.50       19.77      1.04 o
   3   4   9      293.00      294.79      3.90 o
   4   4   9      419.65      424.80      5.11 o
   5   4   9      335.07      326.87      4.00 o
   6   4   9        0.08        0.57      0.27 o
   7   4   9        1.24        0.50      0.25 o
   8   4   9        3.07        3.62      0.41 o
   9   4   9        1.40        1.40      0.32 o
  10   4   9        0.48        0.61      0.36 o
  11   4   9        0.00       -0.11      0.42 o
  -4   5   9        4.09        3.94      2.25 o
  -3   5   9        4.56        5.59      1.54 o
  -2   5   9        0.01       -0.77      1.03 o
  -1   5   9        0.07       -0.66      0.66 o
   0   5   9       11.11       10.89      1.06 o
   1   5   9       31.68       33.55      1.45 o
   2   5   9      149.95      152.38      3.64 o
   3   5   9      219.02      229.08      3.26 o
   4   5   9       33.23       29.24      0.95 o
   5   5   9      103.35      102.67      1.69 o
   6   5   9        0.72        0.92      0.33 o
   7   5   9      100.50       93.11      1.85 o
   8   5   9       15.07       15.01      1.48 o
   9   5   9        6.51        5.00      0.66 o
  10   5   9        0.04        0.10      0.53 o
  11   5   9        1.86        1.53      0.46 o
  -3   6   9        1.42        3.24      1.92 o
  -2   6   9       30.55       32.54      3.76 o
  -1   6   9        5.31        6.34      1.17 o
   0   6   9       11.33       12.09      1.72 o
   1   6   9        0.26        0.20      0.69 o
   2   6   9        5.47        5.03      0.89 o
   3   6   9       10.32       10.48      0.88 o
   4   6   9       18.70       19.24      0.79 o
   5   6   9       32.47       35.24      1.03 o
   6   6   9       11.23       12.59      0.51 o
   7   6   9        5.26        4.50      0.57 o
   8   6   9       12.27       10.56      2.57 o
   9   6   9        0.40        0.81      1.61 o
  10   6   9        1.71       -0.28      1.61 o
  11   6   9        1.19        0.93      0.36 o
  -2   7   9        0.89        0.65      1.71 o
  -1   7   9        3.04        3.21      1.01 o
   0   7   9       33.72       34.33      2.96 o
   1   7   9       40.16       39.33      1.99 o
   2   7   9       11.81       11.66      1.02 o
   3   7   9       15.38       12.94      0.83 o
   4   7   9        1.13        0.94      0.38 o
   5   7   9       24.41       23.05      1.04 o
   6   7   9       11.47       11.49      0.68 o
   7   7   9        0.00        0.43      0.26 o
   8   7   9       12.37       16.87      2.09 o
   9   7   9        0.01       -0.23      1.64 o
  10   7   9        1.28        3.66      2.28 o
  11   7   9        0.04        4.64      2.46 o
  -1   8   9        4.41        4.70      2.05 o
   0   8   9        0.00        0.01      0.91 o
   1   8   9        4.15        3.82      1.02 o
   2   8   9        0.56        1.92      0.81 o
   3   8   9       69.26       65.65      1.82 o
   4   8   9       14.17       11.35      0.76 o
   5   8   9       29.34       30.73      1.01 o
   6   8   9       11.53       11.33      0.61 o
   7   8   9        1.27        0.89      0.57 o
   8   8   9        3.21        2.95      0.44 o
   9   8   9        0.25        1.31      1.09 o
  10   8   9        3.44        8.63      2.83 o
   0   9   9        0.01       -0.26      0.82 o
   1   9   9        0.12       -0.30      0.79 o
   2   9   9        0.35       -0.41      0.68 o
   3   9   9        5.07        5.15      0.69 o
   4   9   9       11.26       10.67      0.89 o
   5   9   9        6.91        4.36      0.73 o
   6   9   9        0.68        0.18      0.39 o
   7   9   9        3.70        4.23      0.47 o
   8   9   9        5.71        5.49      0.45 o
   9   9   9        1.19        1.17      0.34 o
  10   9   9        4.80        4.94      1.88 o
   1  10   9        0.92        0.57      1.05 o
   2  10   9        0.03       -0.12      0.77 o
   3  10   9        1.40        1.24      0.63 o
   4  10   9        2.89        3.27      0.78 o
   5  10   9        2.66        1.24      0.72 o
   6  10   9        0.60        0.27      0.58 o
   7  10   9        1.03        0.52      0.45 o
   8  10   9       10.58       13.88      0.74 o
   9  10   9        0.44        0.80      0.43 o
   3  11   9        0.98        1.40      0.74 o
   4  11   9        6.11        9.72      1.15 o
   5  11   9        0.37        0.63      0.67 o
   6  11   9        2.36        2.47      0.74 o
   7  11   9        0.94        0.56      0.74 o
  -1  -6  10        1.08       -0.38      1.14 o
   0  -6  10        1.75        2.08      1.29 o
   1  -6  10        0.03       -0.28      1.20 o
   2  -6  10        5.39        5.01      2.02 o
   3  -6  10        0.04       -1.42      1.42 o
   4  -6  10        7.84       15.30      2.64 o
  -2  -5  10        3.91        4.84      1.55 o
  -1  -5  10        0.15        0.93      1.21 o
   0  -5  10        0.06        1.21      1.56 o
   1  -5  10        2.90        4.87      1.42 o
   2  -5  10        5.43        4.52      1.43 o
   3  -5  10        7.11       10.43      2.54 o
   4  -5  10        7.43       11.05      2.79 o
   5  -5  10        7.81        9.74      1.79 o
  -3  -4  10       12.15        6.41      2.04 o
  -2  -4  10        0.29        0.14      1.35 o
  -1  -4  10        9.19        5.15      1.51 o
   0  -4  10       21.18       23.76      4.13 o
   1  -4  10        0.36        0.73      1.01 o
   2  -4  10        0.52       -0.59      0.72 o
   3  -4  10        4.68        3.22      1.09 o
   4  -4  10        1.44        1.47      0.93 o
   5  -4  10        1.13        1.88      1.01 o
   6  -4  10        2.32        4.60      1.23 o
   7  -4  10       22.59       27.43      2.83 o
  -3  -3  10        1.55        0.83      1.28 o
  -2  -3  10        0.09       -0.96      0.96 o
  -1  -3  10        0.93        1.18      1.07 o
   0  -3  10        0.23        0.66      1.04 o
   1  -3  10        7.45        5.26      1.02 o
   2  -3  10        2.53        1.80      0.75 o
   3  -3  10        0.23        0.91      0.81 o
   4  -3  10       15.92       18.40      1.57 o
   5  -3  10        6.27        6.06      1.04 o
   6  -3  10        5.03        6.70      1.31 o
   7  -3  10        8.76        9.81      1.42 o
   8  -3  10        4.79        7.41      1.40 o
  -4  -2  10        0.03       -1.05      1.05 o
  -3  -2  10        0.49       -0.73      1.13 o
  -2  -2  10        0.86        0.46      1.05 o
  -1  -2  10        4.15        5.02      1.89 o
   0  -2  10        2.78        2.80      0.81 o
   1  -2  10        4.83        5.97      0.91 o
   2  -2  10       29.75       29.23      1.59 o
   3  -2  10       29.92       32.07      1.86 o
   4  -2  10        3.67        3.60      0.90 o
   5  -2  10        0.53       -0.20      0.60 o
   6  -2  10       12.09       13.88      2.02 o
   7  -2  10        1.32        0.50      1.34 o
   8  -2  10        2.24        3.39      1.19 o
  -4  -1  10        0.05        0.00      1.24 o
  -3  -1  10        0.48       -0.43      1.04 o
  -2  -1  10        3.78        4.72      1.30 o
  -1  -1  10        2.00        1.39      0.86 o
   0  -1  10        1.82        2.29      1.03 o
   1  -1  10       12.26       14.23      1.16 o
   2  -1  10        0.36        0.49      0.57 o
   3  -1  10       44.22       39.82      1.90 o
   4  -1  10       16.86       13.30      1.29 o
   5  -1  10       14.13       13.90      1.40 o
   6  -1  10        6.88        7.03      1.03 o
   7  -1  10        2.39        1.75      0.76 o
   8  -1  10        0.00        0.16      0.77 o
   9  -1  10        1.38        1.31      0.89 o
  -4   0  10        0.06       -0.70      1.09 o
  -3   0  10        1.66       -0.25      2.84 o
  -2   0  10        3.99        3.97      3.39 o
  -1   0  10        0.02        0.37      0.65 o
   0   0  10        2.02        1.56      0.69 o
   1   0  10        2.20        1.69      0.65 o
   2   0  10        5.74        3.54      0.71 o
   3   0  10        1.58        1.27      0.78 o
   4   0  10       66.03       63.20      2.53 o
   5   0  10       71.66       60.47      2.98 o
   6   0  10        0.00       -0.35      0.51 o
   7   0  10        0.76        0.22      0.63 o
   8   0  10        0.07       -0.64      0.64 o
   9   0  10        0.00       -0.13      0.70 o
  10   0  10        2.22        2.14      0.94 o
  -4   1  10        0.43        0.99      1.21 o
  -3   1  10       13.77       11.97      1.88 o
  -2   1  10       47.11       53.45      3.03 o
  -1   1  10        1.07        0.41      0.70 o
   0   1  10        1.82        2.23      0.69 o
   1   1  10        5.39        6.41      0.83 o
   2   1  10       16.70       16.78      1.05 o
   3   1  10        6.44        7.02      0.80 o
   4   1  10       75.08       64.69      1.66 o
   5   1  10       17.64       10.07      0.76 o
   6   1  10       53.64       48.79      1.32 o
   7   1  10       40.97       36.60      1.25 o
   8   1  10        1.85        1.47      0.67 o
   9   1  10        3.13        3.56      0.83 o
  10   1  10        0.23        0.27      0.73 o
  -4   2  10        1.89        1.57      1.36 o
  -3   2  10        3.05        2.13      3.15 o
  -2   2  10       17.07       20.22      2.72 o
  -1   2  10       35.17       38.15      1.80 o
   0   2  10      155.81      165.27      3.62 o
   1   2  10        5.53        4.27      0.75 o
   2   2  10        8.13        7.84      0.97 o
   3   2  10        6.87        5.51      0.64 o
   4   2  10        8.91        8.55      0.87 o
   5   2  10        3.92        3.69      0.54 o
   6   2  10       26.73       24.11      0.94 o
   7   2  10        0.55        0.35      0.36 o
   8   2  10        2.29        1.89      0.49 o
   9   2  10        1.63        1.32      0.49 o
  10   2  10        4.76        3.81      0.83 o
  -3   3  10        1.74        0.65      1.45 o
  -2   3  10       19.50       17.10      2.12 o
  -1   3  10       24.46       25.07      1.56 o
   0   3  10      284.93      309.42      9.00 o
   1   3  10      122.46      122.90      2.81 o
   2   3  10       39.51       38.62      1.46 o
   3   3  10       61.87       60.01      1.60 o
   4   3  10        1.66        1.99      0.48 o
   5   3  10       13.91       10.15      0.65 o
   6   3  10        0.49       -0.05      0.34 o
   7   3  10        3.74        2.54      0.41 o
   8   3  10        0.00       -0.21      0.36 o
   9   3  10        0.18       -0.02      0.39 o
  10   3  10        1.63        2.16      0.51 o
  11   3  10        0.07        0.14      0.67 o
  -3   4  10        0.30        2.82      1.31 o
  -2   4  10        2.00        0.25      1.07 o
  -1   4  10        7.89        9.88      1.40 o
   0   4  10       47.00       49.73      1.82 o
   1   4  10       80.36       81.23      2.50 o
   2   4  10      232.93      250.80      4.51 o
   3   4  10      274.63      273.60      3.82 o
   4   4  10       43.20       44.54      1.20 o
   5   4  10       22.71       20.37      1.00 o
   6   4  10        1.85        1.40      0.35 o
   7   4  10        0.91        0.62      0.32 o
   8   4  10        4.49        4.35      0.48 o
   9   4  10        8.54        8.16      0.70 o
  10   4  10        0.47        2.02      0.38 o
  11   4  10        3.70        4.38      0.73 o
  -3   5  10        0.39        0.02      1.71 o
  -2   5  10        0.24        0.77      1.51 o
  -1   5  10        6.39        6.44      1.23 o
   0   5  10       10.54       10.33      1.07 o
   1   5  10       22.17       22.23      2.46 o
   2   5  10       15.28       13.62      1.04 o
   3   5  10        2.10        1.89      0.51 o
   4   5  10        4.43        3.87      0.52 o
   5   5  10       80.80       78.54      1.53 o
   6   5  10       93.48       91.74      2.04 o
   7   5  10        1.38        1.20      0.33 o
   8   5  10        1.08        0.90      0.34 o
   9   5  10        0.10        0.24      0.52 o
  10   5  10        0.00        0.42      0.33 o
  11   5  10        1.02        0.84      0.42 o
  -2   6  10       10.11        9.72      2.62 o
  -1   6  10        9.24        7.56      1.32 o
   0   6  10        3.09        3.87      0.84 o
   1   6  10        0.03       -0.12      0.68 o
   2   6  10        0.43        0.51      0.56 o
   3   6  10        7.14        5.19      0.68 o
   4   6  10        3.02        3.78      0.53 o
   5   6  10        9.34        8.39      0.59 o
   6   6  10        5.47        6.48      0.49 o
   7   6  10        4.48        4.72      0.67 o
   8   6  10        2.61        1.62      0.57 o
   9   6  10        1.59        1.24      1.77 o
  10   6  10        1.93        7.29      2.39 o
  11   6  10        0.73       -0.08      0.53 o
  -1   7  10       20.95       22.40      3.37 o
   0   7  10        0.20       -0.36      1.55 o
   1   7  10       33.34       29.38      1.60 o
   2   7  10        0.10        0.01      0.70 o
   3   7  10       19.73       23.21      1.28 o
   4   7  10        0.01        0.06      0.40 o
   5   7  10        0.40       -0.01      0.35 o
   6   7  10        3.32        2.92      0.43 o
   7   7  10        4.32        4.36      0.39 o
   8   7  10       12.91       15.98      2.88 o
   9   7  10        8.94       14.68      3.11 o
  10   7  10        0.66        5.89      2.30 o
   0   8  10        0.06       -0.15      0.94 o
   1   8  10       26.37       25.56      1.90 o
   2   8  10       25.57       24.85      1.50 o
   3   8  10       10.34        8.97      0.99 o
   4   8  10        0.03        0.03      0.51 o
   5   8  10        0.01        0.10      0.37 o
   6   8  10        6.16        8.28      0.59 o
   7   8  10        0.02        0.32      0.32 o
   8   8  10        2.71        3.46      0.37 o
   9   8  10        0.02        2.12      2.12 o
  10   8  10        4.78        5.57      2.64 o
   1   9  10        4.07        3.78      1.19 o
   2   9  10        0.47        1.27      0.76 o
   3   9  10        5.53        2.32      1.17 o
   4   9  10        0.62        0.03      0.51 o
   5   9  10        0.14       -0.12      0.52 o
   6   9  10        3.57        4.57      0.66 o
   7   9  10        0.39       -0.18      0.36 o
   8   9  10        0.01        0.45      0.34 o
   9   9  10        0.06        0.07      0.47 o
   2  10  10        0.89       -0.11      0.72 o
   3  10  10        2.15        0.60      0.68 o
   4  10  10        1.55        1.66      0.61 o
   5  10  10        5.94        4.80      0.88 o
   6  10  10        7.88        8.58      0.93 o
   7  10  10        1.15        2.01      0.56 o
   8  10  10        0.01        0.74      0.42 o
   5  11  10        0.04        1.28      1.12 o
   6  11  10       15.95       28.61      2.07 o
   0  -5  11        3.49        0.81      1.86 o
   1  -5  11        4.16        2.64      1.89 o
   2  -5  11        7.28        5.23      2.30 o
   3  -5  11        5.67       12.22      2.82 o
   4  -5  11        2.48        0.26      1.77 o
  -1  -4  11        2.66        1.36      1.23 o
   0  -4  11        2.46        1.51      1.21 o
   1  -4  11        0.08       -0.90      1.40 o
   2  -4  11        1.63        1.06      1.58 o
   3  -4  11        0.20       -0.79      1.13 o
   4  -4  11        2.01        1.90      1.33 o
   5  -4  11       17.35       20.89      2.25 o
   6  -4  11        2.01        3.07      1.05 o
  -2  -3  11        0.65        0.95      1.73 o
  -1  -3  11        3.62        5.74      1.53 o
   0  -3  11        9.39       12.92      1.91 o
   1  -3  11        1.59        1.92      1.77 o
   2  -3  11        0.65        0.03      0.86 o
   3  -3  11        2.96        2.50      1.02 o
   4  -3  11        0.00       -0.54      1.03 o
   5  -3  11        2.77        3.04      1.09 o
   6  -3  11       19.23       23.83      1.67 o
   7  -3  11       19.06       23.51      1.96 o
  -2  -2  11        1.40       -0.12      1.13 o
  -1  -2  11        1.20        1.79      1.20 o
   0  -2  11        3.63        3.81      1.24 o
   1  -2  11       17.78       17.89      1.65 o
   2  -2  11        1.15        1.27      0.88 o
   3  -2  11        3.29        2.39      0.92 o
   4  -2  11        0.04        1.61      0.86 o
   5  -2  11        0.20       -0.02      0.80 o
   6  -2  11        0.22        0.71      0.73 o
   7  -2  11        1.24        0.34      0.93 o
   8  -2  11        9.81       13.34      1.56 o
  -3  -1  11        0.34       -0.81      1.80 o
  -2  -1  11        0.41        0.66      1.99 o
  -1  -1  11        2.02       -0.41      2.29 o
   0  -1  11        0.07       -0.53      0.66 o
   1  -1  11       37.50       34.78      2.07 o
   2  -1  11       21.15       16.13      1.64 o
   3  -1  11        6.61        3.99      0.95 o
   4  -1  11        0.22       -0.12      0.69 o
   5  -1  11        0.00       -0.59      0.71 o
   6  -1  11        1.91        1.30      0.70 o
   7  -1  11        2.03        5.64      0.91 o
   8  -1  11        6.19        7.67      1.18 o
  -3   0  11        1.80        3.96      1.62 o
  -2   0  11        2.97        4.88      1.49 o
  -1   0  11        5.24        4.42      1.30 o
   0   0  11        1.04        1.30      0.74 o
   1   0  11        0.11       -0.15      0.75 o
   2   0  11        7.66        9.71      1.20 o
   3   0  11       79.39       71.42      2.59 o
   4   0  11        3.27        1.04      1.37 o
   5   0  11        0.96        0.46      0.66 o
   6   0  11        0.51        1.35      0.72 o
   7   0  11        0.25        0.43      0.59 o
   8   0  11        3.36        2.45      0.85 o
   9   0  11        3.98        5.78      1.09 o
  -3   1  11        1.53        2.22      1.47 o
  -2   1  11        2.70        0.66      1.33 o
  -1   1  11        0.40        0.59      1.08 o
   0   1  11        0.08       -0.74      0.74 o
   1   1  11        1.43        3.03      0.91 o
   2   1  11       57.77       59.62      2.34 o
   3   1  11        2.59        0.74      0.70 o
   4   1  11       10.38        9.62      1.07 o
   5   1  11       36.90       34.71      2.40 o
   6   1  11        5.31        5.53      1.03 o
   7   1  11        3.72        4.30      0.88 o
   8   1  11        0.27       -0.56      0.68 o
   9   1  11        1.43        2.87      0.88 o
  -3   2  11        7.47        6.45      2.51 o
  -2   2  11      119.24      128.53      7.21 o
  -1   2  11       21.54       22.30      2.37 o
   0   2  11        2.34        1.66      0.95 o
   1   2  11        2.58        1.62      0.83 o
   2   2  11        0.10        0.18      0.66 o
   3   2  11        0.88       -0.32      0.85 o
   4   2  11        9.71        7.51      0.95 o
   5   2  11        0.13        0.10      0.46 o
   6   2  11        5.46        4.36      0.61 o
   7   2  11        2.45        3.49      0.57 o
   8   2  11        5.36        4.62      0.62 o
   9   2  11        3.68        3.67      0.78 o
  10   2  11        1.21        1.30      0.79 o
  -2   3  11        3.92        5.62      2.21 o
  -1   3  11       37.33       32.18      2.68 o
   0   3  11       53.67       54.73      2.50 o
   1   3  11      111.04      110.91      3.40 o
   2   3  11       13.35        9.90      1.17 o
   3   3  11        2.21        1.62      0.72 o
   4   3  11        0.35        0.56      0.52 o
   5   3  11        0.25        0.31      0.41 o
   6   3  11        2.21        1.16      0.45 o
   7   3  11        0.05       -0.18      0.37 o
   8   3  11        6.66        5.29      0.59 o
   9   3  11        0.11        0.29      0.40 o
  10   3  11        1.31        1.48      0.58 o
  -2   4  11        7.58        8.59      2.60 o
  -1   4  11       17.62       19.30      2.28 o
   0   4  11        0.79       -0.77      0.91 o
   1   4  11       37.46       38.41      2.14 o
   2   4  11       13.48       13.25      1.05 o
   3   4  11       66.35       68.80      2.04 o
   4   4  11       52.41       54.68      1.60 o
   5   4  11        0.23        0.22      0.43 o
   6   4  11        2.44        3.84      0.51 o
   7   4  11        7.55        9.15      0.66 o
   8   4  11        2.84        4.17      0.48 o
   9   4  11        3.26        3.64      0.48 o
  10   4  11        0.06        0.88      0.42 o
  -2   5  11        0.27       -1.32      1.32 o
  -1   5  11        1.79        1.21      1.21 o
   0   5  11        0.16       -0.32      0.83 o
   1   5  11        1.21        0.38      0.65 o
   2   5  11        2.10        2.94      0.71 o
   3   5  11        0.32        0.23      0.55 o
   4   5  11       12.28        9.55      0.82 o
   5   5  11        3.37        3.37      0.51 o
   6   5  11        3.51        2.96      0.47 o
   7   5  11        3.91        4.27      0.51 o
   8   5  11        1.76        2.35      0.36 o
   9   5  11        2.81        2.94      0.41 o
  10   5  11        2.09        1.71      0.43 o
  -1   6  11        8.20        7.24      2.34 o
   0   6  11        0.03       -0.28      0.85 o
   1   6  11        1.78        0.81      0.87 o
   2   6  11        2.00        2.76      0.73 o
   3   6  11        1.29        0.70      0.61 o
   4   6  11        1.40        1.29      0.58 o
   5   6  11        0.92        0.72      0.41 o
   6   6  11        4.58        4.22      0.50 o
   7   6  11        3.32        3.97      0.45 o
   8   6  11        4.81        4.19      0.39 o
   9   6  11        1.40        2.24      1.22 o
   0   7  11        2.06        1.18      1.00 o
   1   7  11       12.33       13.46      1.29 o
   2   7  11        4.19        3.70      0.81 o
   3   7  11        4.81        3.22      1.02 o
   4   7  11        0.22        0.26      0.53 o
   5   7  11        3.38        3.08      0.53 o
   6   7  11        4.74        6.99      0.58 o
   7   7  11        4.89        6.90      0.51 o
   8   7  11        2.77        2.53      0.36 o
   9   7  11        5.58        6.36      2.38 o
   1   8  11        1.79        2.94      0.93 o
   2   8  11        0.01       -0.09      0.68 o
   3   8  11        1.37        1.00      0.66 o
   4   8  11        8.07        9.46      0.98 o
   5   8  11        1.29        1.70      0.63 o
   6   8  11        4.49        4.44      0.55 o
   7   8  11        1.30        1.70      0.41 o
   8   8  11        5.29        7.33      0.48 o
   9   8  11        3.85        2.34      2.10 o
   2   9  11        0.16        0.27      0.77 o
   3   9  11        0.34        0.28      0.70 o
   4   9  11        6.50        8.68      1.04 o
   5   9  11        0.35       -0.21      0.57 o
   6   9  11        4.53        6.77      0.90 o
   7   9  11        0.87       -0.31      0.38 o
   8   9  11       10.61       11.95      0.71 o
   9   9  11        4.28        5.28      0.72 o
   4  10  11        6.09        9.82      1.04 o
   5  10  11        0.09       -0.51      0.51 o
   6  10  11        0.02       -0.10      0.51 o
   7  10  11        6.18        7.32      0.89 o
   2  -4  12        0.44       -1.20      1.20 o
   3  -4  12        7.12        6.33      2.52 o
   0  -3  12        0.12       -0.24      1.50 o
   1  -3  12        1.67        1.53      1.73 o
   2  -3  12        0.04       -0.33      1.38 o
   3  -3  12        0.21        0.65      1.24 o
   4  -3  12        8.01       11.38      1.61 o
   5  -3  12       13.57       14.71      1.89 o
  -1  -2  12       24.36       31.11      4.12 o
   0  -2  12        0.52        0.54      1.53 o
   1  -2  12        0.02       -0.24      1.38 o
   2  -2  12        0.84        0.88      0.90 o
   3  -2  12        0.00        0.05      0.81 o
   4  -2  12        0.00       -1.19      1.19 o
   5  -2  12        3.44        6.29      1.76 o
   6  -2  12        3.81        7.48      1.39 o
   7  -2  12       12.80       14.66      1.40 o
  -1  -1  12        1.37        0.13      1.71 o
   0  -1  12       19.20       17.35      3.14 o
   1  -1  12       27.36       26.45      1.99 o
   2  -1  12        0.87        0.45      0.87 o
   3  -1  12        0.50        1.69      1.30 o
   4  -1  12        0.46        0.17      0.82 o
   5  -1  12        0.02       -0.69      0.79 o
   6  -1  12       13.24       15.56      1.51 o
   7  -1  12        0.07       -0.68      0.71 o
   8  -1  12        3.20        2.17      0.86 o
  -1   0  12        1.01       -1.11      1.63 o
   0   0  12        8.10        3.76      1.87 o
   1   0  12        6.42        5.32      1.18 o
   2   0  12       12.80       12.19      1.52 o
   3   0  12       23.33       19.96      1.62 o
   4   0  12        8.10        7.63      1.15 o
   5   0  12        5.61        6.41      1.12 o
   6   0  12        3.24        0.23      0.79 o
   7   0  12        4.73        9.88      1.24 o
   8   0  12        1.46        1.50      0.77 o
  -2   1  12        1.03        1.58      1.84 o
  -1   1  12        0.47        0.67      1.60 o
   0   1  12        3.49        3.80      1.45 o
   1   1  12        0.69       -0.79      0.79 o
   2   1  12        5.61        4.11      1.11 o
   3   1  12        0.24       -0.64      0.64 o
   4   1  12        4.93        4.12      0.97 o
   5   1  12        6.15        6.48      1.03 o
   6   1  12       20.45       16.66      1.36 o
   7   1  12        4.52        2.65      0.83 o
   8   1  12       11.01       11.74      1.23 o
   9   1  12        0.83        1.84      0.76 o
  -1   2  12       16.55       17.14      3.24 o
   0   2  12        1.95        1.51      1.00 o
   1   2  12        0.99        0.91      0.89 o
   2   2  12        2.45        2.05      0.86 o
   3   2  12        1.94        2.64      0.88 o
   4   2  12        0.89        1.23      0.76 o
   5   2  12        7.41        7.74      1.21 o
   6   2  12       10.34       10.89      1.12 o
   7   2  12        1.26        0.67      0.75 o
   8   2  12        1.24        0.77      0.70 o
   9   2  12        2.97        3.57      0.74 o
  -1   3  12       49.05       50.64      4.77 o
   0   3  12       14.23       16.12      1.71 o
   1   3  12       16.45       15.62      1.58 o
   2   3  12        5.84        4.04      1.10 o
   3   3  12        0.67        1.27      0.75 o
   4   3  12        8.10        8.59      1.05 o
   5   3  12       13.02       15.13      1.20 o
   6   3  12        2.00        2.69      0.64 o
   7   3  12       12.29       12.00      0.92 o
   8   3  12        1.65        1.68      0.59 o
   9   3  12        1.64        1.60      0.61 o
  -1   4  12        4.47        7.83      2.54 o
   0   4  12        2.54        3.59      1.14 o
   1   4  12       20.21       22.27      1.98 o
   2   4  12       40.04       43.60      2.60 o
   3   4  12        0.34        0.33      0.70 o
   4   4  12        0.38        1.01      0.69 o
   5   4  12        0.25        0.86      0.68 o
   6   4  12        0.15        0.39      0.45 o
   7   4  12        0.29        0.23      0.47 o
   8   4  12        7.94        9.37      0.69 o
   9   4  12       14.41       18.37      0.85 o
  10   4  12        1.27        0.38      0.53 o
   0   5  12        1.03       -0.29      1.24 o
   1   5  12        0.13       -0.86      0.86 o
   2   5  12        1.69        1.18      0.88 o
   3   5  12        2.97        4.91      0.83 o
   4   5  12        2.26        2.18      0.67 o
   5   5  12        5.94        4.92      0.85 o
   6   5  12       10.90       10.58      1.20 o
   7   5  12        4.45        5.29      0.57 o
   8   5  12        0.72        1.60      0.45 o
   9   5  12       12.79       15.29      0.72 o
  10   5  12        0.53        0.06      0.53 o
   0   6  12        2.02        1.72      1.40 o
   1   6  12        0.03       -0.80      0.80 o
   2   6  12        0.45        1.51      0.88 o
   3   6  12        0.64        1.03      0.69 o
   4   6  12       12.41       11.53      1.04 o
   5   6  12       13.98       19.23      2.37 o
   6   6  12        0.30        0.61      0.47 o
   7   6  12        3.15        4.64      0.56 o
   8   6  12        2.03        1.26      0.42 o
   9   6  12        0.46        0.86      0.41 o
   1   7  12        0.58        1.79      1.06 o
   2   7  12       12.55       16.32      1.35 o
   3   7  12        0.09       -0.36      0.63 o
   4   7  12       11.47       14.06      1.17 o
   5   7  12        4.22        5.60      0.92 o
   6   7  12        3.28        3.72      0.82 o
   7   7  12        9.04        9.37      0.65 o
   8   7  12        5.89        7.11      0.55 o
   9   7  12        6.51        7.62      0.57 o
   2   8  12        0.32        1.80      0.86 o
   3   8  12        0.84        1.09      0.76 o
   4   8  12        2.67        4.54      0.86 o
   5   8  12        0.02        1.04      1.01 o
   6   8  12       23.33       27.66      1.35 o
   7   8  12        5.42        7.42      0.88 o
   8   8  12        0.01       -0.33      0.40 o
   4   9  12        0.15        0.89      0.75 o
   5   9  12       14.97       17.75      1.33 o
   6   9  12        1.19        2.54      0.75 o
   7   9  12        0.29        0.77      0.53 o
   2  -2  13        0.29        0.15      1.45 o
   3  -2  13        1.92        1.93      2.07 o
   4  -2  13        2.51        3.16      1.20 o
   5  -2  13        6.75        9.96      2.69 o
   1  -1  13        1.49        1.48      1.64 o
   2  -1  13        2.68        1.14      1.38 o
   3  -1  13        0.73       -0.13      0.97 o
   4  -1  13        7.76        6.61      1.28 o
   5  -1  13        1.85        1.75      1.08 o
   6  -1  13        2.57        3.31      2.66 o
   0   0  13        0.05        0.83      1.60 o
   1   0  13        2.77        1.39      1.37 o
   2   0  13        1.23       -0.01      0.91 o
   3   0  13        0.11       -0.03      0.86 o
   4   0  13        0.48       -0.75      0.75 o
   5   0  13        0.28       -0.23      0.80 o
   6   0  13        1.56        1.20      0.93 o
   7   0  13        0.00        0.66      0.83 o
   0   1  13        0.11       -1.11      1.42 o
   1   1  13        0.03        0.66      0.99 o
   2   1  13        0.31       -0.46      0.79 o
   3   1  13        0.02       -0.53      0.77 o
   4   1  13        3.87        2.63      0.99 o
   5   1  13        2.78        3.01      1.16 o
   6   1  13        6.22        8.90      1.22 o
   7   1  13        0.00        0.52      0.77 o
   8   1  13        1.55        2.18      0.90 o
   0   2  13        0.12        0.96      1.69 o
   1   2  13        0.01        0.07      0.97 o
   2   2  13        0.16       -0.14      0.85 o
   3   2  13        0.01       -0.41      0.74 o
   4   2  13        1.73        2.45      0.89 o
   5   2  13        0.34        0.32      0.99 o
   6   2  13        0.01       -0.43      0.94 o
   7   2  13        2.10        2.92      0.90 o
   8   2  13        2.43        1.96      0.85 o
   0   3  13       16.37       17.66      3.13 o
   1   3  13        1.48        2.96      1.11 o
   2   3  13        1.36        3.31      1.04 o
   3   3  13        3.88        4.38      1.05 o
   4   3  13        0.58       -0.40      0.69 o
   5   3  13        2.91        3.19      0.87 o
   6   3  13        2.21        3.35      0.87 o
   7   3  13        0.39       -0.52      0.66 o
   8   3  13        0.32        0.61      0.69 o
   1   4  13        0.16        0.77      1.01 o
   2   4  13        1.33        1.20      0.95 o
   3   4  13        1.54        2.01      0.92 o
   4   4  13        0.91        0.96      0.78 o
   5   4  13        0.06       -0.59      0.59 o
   6   4  13        0.28        0.43      0.72 o
   7   4  13       21.74       29.31      1.91 o
   8   4  13        0.02        0.30      0.62 o
   9   4  13        7.03        9.93      0.89 o
   1   5  13        0.01       -0.60      1.00 o
   2   5  13        1.77        0.43      1.00 o
   3   5  13        0.55        0.88      0.85 o
   4   5  13        1.70        2.51      0.91 o
   5   5  13        6.28        9.34      1.13 o
   6   5  13        4.75        6.35      0.96 o
   7   5  13        8.81       10.20      1.03 o
   8   5  13        0.44        0.53      0.54 o
   9   5  13       10.11       12.94      0.85 o
   2   6  13        6.13        7.08      1.32 o
   3   6  13        2.71        2.96      1.03 o
   4   6  13        0.73        1.30      0.73 o
   5   6  13       11.94       13.50      1.27 o
   6   6  13        1.17        2.76      0.82 o
   7   6  13        6.33        8.41      1.34 o
   8   6  13        1.78        3.68      0.57 o
   3   7  13        1.98        3.39      1.11 o
   4   7  13        4.13        3.69      0.91 o
   5   7  13        1.64        2.40      0.80 o
   6   7  13        2.53        1.24      0.71 o
   7   7  13        7.46        7.91      1.10 o
   8   7  13        0.01       -0.03      0.47 o
   5   8  13        4.13        4.40      0.90 o
   6   8  13        0.61        1.06      0.70 o
   3   1  14        0.28        0.31      1.00 o
   4   1  14        0.00       -0.48      0.93 o
   5   1  14        6.08        7.87      1.32 o
   6   1  14        0.73       -0.06      0.85 o
   2   2  14        0.26        1.31      1.07 o
   3   2  14        4.98        5.15      1.23 o
   4   2  14        0.17       -0.76      0.76 o
   5   2  14        1.39        1.44      0.97 o
   6   2  14        0.85        0.91      0.85 o
   3   3  14        0.97        1.61      0.99 o
   4   3  14        6.79        8.60      1.27 o
   5   3  14       13.35       17.54      1.55 o
   6   3  14        3.25        3.58      0.94 o
   7   3  14        0.15        0.23      0.82 o
   3   4  14        0.93        0.36      0.96 o
   4   4  14        1.90        1.91      1.02 o
   5   4  14       19.93       27.23      1.83 o
   6   4  14        0.23       -0.28      0.78 o
   7   4  14       16.89       21.89      1.51 o
   4   5  14        2.52        2.80      1.06 o
   5   5  14        0.01       -0.74      0.82 o
   6   5  14        0.39        1.63      0.87 o
   7   5  14        7.64        9.77      1.15 o
   5   6  14        4.54        3.60      1.09 o
   6   6  14        2.00        3.63      0.96 o
 
